# Supplementary material for: ﻿A new species of Ptychognathus Stimpson, 1858, from East and Southeast Asia, previously identified as Ptychognathusbarbatus (A. Milne-Edwards, 1873) (Crustacea, Decapoda, Brachyura, Varunidae)
Source: Zookeys. 2025 Jun 27;1243:269–88. doi: 10.3897/zookeys.1243.152263 (PMC12238988; doi:10.3897/zookeys.1243.152263)
Supplement: XML Treatment for Ptychognathus dajie [file zookeys.1243.152263-treatment1.xml]

<!DOCTYPE tp:taxon-treatment
  PUBLIC "-//TaxonX//DTD Taxonomic Treatment Publishing DTD v0 20100105//EN" "tax-treatment-NSO.dtd">
<tp:taxon-treatment xmlns:tp="http://www.plazi.org/taxpub"><tp:treatment-meta><kwd-group><label>Taxon classification</label><kwd>
                <named-content content-type="kingdom">Animalia</named-content>
              </kwd><kwd>
                <named-content content-type="order">Decapoda</named-content>
              </kwd><kwd>
                <named-content content-type="family">Varunidae</named-content>
              </kwd></kwd-group><mixed-citation publication-type="journal"><person-group><name><surname>Hsu</surname><given-names>Jhih-Wei</given-names></name><name><surname>Mendoza</surname><given-names>Jose Christopher E.</given-names></name><name><surname>Shih</surname><given-names>Hsi-Te</given-names></name></person-group><article-title>﻿A new species of <italic><tp:taxon-name><tp:taxon-name-part taxon-name-part-type="genus" reg="Ptychognathus">Ptychognathus</tp:taxon-name-part></tp:taxon-name></italic> Stimpson, 1858, from East and Southeast Asia, previously identified as <italic><tp:taxon-name><tp:taxon-name-part taxon-name-part-type="genus" reg="Ptychognathus">Ptychognathus</tp:taxon-name-part><tp:taxon-name-part taxon-name-part-type="species" reg="barbatus">barbatus</tp:taxon-name-part></tp:taxon-name></italic> (A. Milne-Edwards, 1873) (<tp:taxon-name><tp:taxon-name-part taxon-name-part-type="subphylum">Crustacea</tp:taxon-name-part></tp:taxon-name>, <tp:taxon-name><tp:taxon-name-part taxon-name-part-type="order">Decapoda</tp:taxon-name-part></tp:taxon-name>, <tp:taxon-name><tp:taxon-name-part taxon-name-part-type="infraorder">Brachyura</tp:taxon-name-part></tp:taxon-name>, <tp:taxon-name><tp:taxon-name-part taxon-name-part-type="family">Varunidae</tp:taxon-name-part></tp:taxon-name>)</article-title><source>Zookeys</source><day>27</day><month>06</month><year>2025</year><volume>1243</volume><fpage>269</fpage><lpage>288</lpage><pub-id pub-id-type="doi">10.3897/zookeys.1243.152263</pub-id></mixed-citation></tp:treatment-meta><tp:nomenclature><label>﻿</label><tp:taxon-name>
              <object-id xmlns:xlink="http://www.w3.org/1999/xlink" content-type="arpha" xlink:type="simple">67771559-2D20-584D-963D-39C8EC711AE2</object-id>
              <tp:taxon-name-part taxon-name-part-type="genus" reg="Ptychognathus">Ptychognathus</tp:taxon-name-part>
              <tp:taxon-name-part taxon-name-part-type="species" reg="dajie">dajie</tp:taxon-name-part>
              <object-id xmlns:xlink="http://www.w3.org/1999/xlink" content-type="zoobank" xlink:type="simple">https://zoobank.org/4A93B11E-2674-47B4-BEFA-2137407439C2</object-id>
            </tp:taxon-name><tp:taxon-status xmlns:xlink="http://www.w3.org/1999/xlink" xlink:type="simple">sp. nov.</tp:taxon-status><xref ref-type="fig" rid="F2">Figs 2</xref><xref ref-type="fig" rid="F3">, 3</xref><xref ref-type="fig" rid="F5">, 5A</xref><tp:nomenclature-citation-list><tp:nomenclature-citation><tp:taxon-name>
                  <tp:taxon-name-part taxon-name-part-type="genus" reg="Ptychognathus">Ptychognathus</tp:taxon-name-part>
                  <tp:taxon-name-part taxon-name-part-type="species" reg="barbatus">barbatus</tp:taxon-name-part>
                </tp:taxon-name><comment>– <xref ref-type="bibr" rid="B4">De Man 1895</xref>: 105, fig. 23 [Indonesia: Atjeh and Ambon Island; Malaysia: Penang] (part); <xref ref-type="bibr" rid="B5">De Man 1898</xref>: 698, fig. 23 [Indonesia: Atjeh; Malaysia: Penang] (part); <xref ref-type="bibr" rid="B6">De Man 1902</xref>: 505 [Indonesia: Ternate]; <xref ref-type="bibr" rid="B42">Tesch 1918</xref>: 87 (key) (part?); <xref ref-type="bibr" rid="B24">Maki and Tsuchiya 1923</xref>: 188 [Taiwan]; <xref ref-type="bibr" rid="B45">Tweedie 1936</xref>: 50 [Malaysia: Tioman Island]; <xref ref-type="bibr" rid="B36">Sakai 1939</xref>: 659, text-fig. 113 [Japan: Ryukyu Islands]; <xref ref-type="bibr" rid="B23">Lin 1949</xref>: 28 [Taiwan]; <xref ref-type="bibr" rid="B37">Sakai 1976</xref>: 638, text-fig. 348, pl. 219(2) [Japan: Ryukyu Islands]; <xref ref-type="bibr" rid="B3">Dai et al. 1986</xref>: 468, fig. 262, pl. 65(8) [China: Guangdong]; <xref ref-type="bibr" rid="B10">Fukui et al. 1989</xref>: 229, fig. 14 [Taiwan]; <xref ref-type="bibr" rid="B2">Dai and Yang 1991</xref>: 515, fig. 262, pl. 65(8) [China: Guangdong]; <xref ref-type="bibr" rid="B47">Wang and Liu 1996a</xref>: 109, figs 136–137 [Taiwan]; <xref ref-type="bibr" rid="B48">Wang and Liu 1996b</xref>: 77, 2 unnumb. figs [Taiwan]; <xref ref-type="bibr" rid="B17">Jeng 1998</xref>: 123 [Taiwan]; <xref ref-type="bibr" rid="B26">Muraoka 1998</xref>: 52 [Japan; Taiwan]; <xref ref-type="bibr" rid="B18">Kato and Okuno 2001</xref>: 139, 1 unnumb. fig. [Japan: Izu Islands]; <xref ref-type="bibr" rid="B22">Lee 2001</xref>: 130, 1 unnumb. fig. [Taiwan]; <xref ref-type="bibr" rid="B20">Kishino et al. 2001</xref>: 126 [Japan: Amami Island]; <xref ref-type="bibr" rid="B31">Ng et al. 2001</xref>: 46 [Taiwan] (list); Akio and Yoshihiko 2007 [Japan: Kochi and Ehime Prefectures]; <xref ref-type="bibr" rid="B32">Ng et al. 2008</xref>: 228 (list) (part); <xref ref-type="bibr" rid="B27">Naruse 2010</xref>: 54 [Japan: Okinawa Island]; <xref ref-type="bibr" rid="B33">Ng et al. 2017</xref>: 115 [Taiwan] (list); <xref ref-type="bibr" rid="B44">Toyota et al. 2019</xref>: 298, 5 unnumb. figs [Japan: Kanagawa, Ryukyu Islands, Izu Islands]; <xref ref-type="bibr" rid="B46">Wada 2021</xref>: 107 [Taiwan]; <xref ref-type="bibr" rid="B38">Sasaki 2023</xref>: 15534 (list) (part). non <tp:taxon-name><tp:taxon-name-part taxon-name-part-type="genus" reg="Ptychognathus">Ptychognathus</tp:taxon-name-part><tp:taxon-name-part taxon-name-part-type="species" reg="barbatus">barbatus</tp:taxon-name-part></tp:taxon-name> A. Milne-Edwards, 1873.</comment></tp:nomenclature-citation><tp:nomenclature-citation><tp:taxon-name>
                  <tp:taxon-name-part taxon-name-part-type="genus" reg="Ptychognathus">Ptychognathus</tp:taxon-name-part>
                  <tp:taxon-name-part taxon-name-part-type="uncertainty-rank">aff.</tp:taxon-name-part>
                  <tp:taxon-name-part taxon-name-part-type="species" reg="barbatus">barbatus</tp:taxon-name-part>
                </tp:taxon-name><comment>– <xref ref-type="bibr" rid="B11">Hsu and Shih 2020</xref>: 7, tab. 1 [Taiwan; Indonesia: Bali Island]; <xref ref-type="bibr" rid="B15">Hsu et al. 2022</xref>: 8 [Taiwan] (key); <xref ref-type="bibr" rid="B12">Hsu and Shih 2024a</xref>: 160, tab. 2 [Taiwan].</comment></tp:nomenclature-citation><tp:nomenclature-citation><tp:taxon-name>
                  <tp:taxon-name-part taxon-name-part-type="genus" reg="Cognatus">Cognatus</tp:taxon-name-part>
                  <tp:taxon-name-part taxon-name-part-type="species" reg="cavaterminus">cavaterminus</tp:taxon-name-part>
                </tp:taxon-name><comment>NK Ng, 2006: 387, figs 107, 108 (unpublished MS name), nomen nudum.</comment></tp:nomenclature-citation><tp:nomenclature-citation><tp:taxon-name>
                  <tp:taxon-name-part taxon-name-part-type="genus" reg="Cognatus">Cognatus</tp:taxon-name-part>
                  <tp:taxon-name-part taxon-name-part-type="species" reg="benokiensis">benokiensis</tp:taxon-name-part>
                </tp:taxon-name><comment>NK Ng, 2006: 392 (unpublished MS name), nomen nudum.</comment></tp:nomenclature-citation></tp:nomenclature-citation-list></tp:nomenclature><tp:treatment-sec sec-type="type material" id="SECID0EINBG"><title>Type material.</title><p><bold><italic>Holotype</italic>.</bold> Malaysia • 1 male (13.2 × 11.6 mm); Pahang, Tioman Island, Paya River; 7–12 Sep. 2002; <named-content xmlns:xlink="http://www.w3.org/1999/xlink" content-type="dwc:institutional_code" xlink:title="Zoological Reference Collection of the Lee Kong Chian Natural History Museum, National University of Singapore" xlink:href="http://grbio.org/institution/national-university-singapore" xlink:type="simple">ZRC</named-content> 2024.0072. <bold><italic>Paratypes</italic>.</bold> Malaysia • 19 males (14.8 × 13.0–6.9 × 6.1 mm), 22 females (10.9 × 9.4–5.2 × 4.1 mm), 2 <abbrev xmlns:xlink="http://www.w3.org/1999/xlink" xlink:title="ovigerous" id="ABBRID0E3NBG" xlink:type="simple">ovig</abbrev>. females (8.9 × 7.6, 7.3 × 7.0 mm); same as the holotype; 7–12 Sep. 2002; <named-content xmlns:xlink="http://www.w3.org/1999/xlink" content-type="dwc:institutional_code" xlink:title="Zoological Reference Collection of the Lee Kong Chian Natural History Museum, National University of Singapore" xlink:href="http://grbio.org/institution/national-university-singapore" xlink:type="simple">ZRC</named-content> 1985.1569–1573. 2 males (14.8 × 13.0, 14.3 × 12.3 mm), 3 females (10.9 × 9.4, 10.6 × 9.2, 10.5 × 9.1 mm); same as the holotype; 7–12 Sep. 2002; <named-content xmlns:xlink="http://www.w3.org/1999/xlink" content-type="dwc:institutional_code" xlink:title="Zoological Collections of the Department of Life Science, National Chung Hsing University, Taichung, Taiwan" xlink:href="http://grbio.org/institution/national-chung-hsing-university" xlink:type="simple">NCHUZOOL</named-content> 17356.</p></tp:treatment-sec><tp:treatment-sec sec-type="material" id="SECID0EKOBG"><title>Other material.</title><p><bold>Japan</bold> • 9 males (15.5 × 13.8–9.5 × 8.8 mm), 4 females (12.0 × 11.0–9.0 × 8.4 mm), 1 <abbrev xmlns:xlink="http://www.w3.org/1999/xlink" xlink:title="ovigerous" id="ABBRID0ESOBG" xlink:type="simple">ovig</abbrev>. female (10.8 × 9.7 mm); Ryukyu Islands, Okinawa, Miyako, Urasoko; 11 Apr. 2002; <named-content xmlns:xlink="http://www.w3.org/1999/xlink" content-type="dwc:institutional_code" xlink:title="Zoological Collections of the Department of Life Science, National Chung Hsing University, Taichung, Taiwan" xlink:href="http://grbio.org/institution/national-chung-hsing-university" xlink:type="simple">NCHUZOOL</named-content> 17335. 28 males (10.0 × 8.9–4.5 × 4.0 mm); Ryukyu Islands, Okinawa, Benoki, Benoki River; 7 Jul. 1990; <named-content xmlns:xlink="http://www.w3.org/1999/xlink" content-type="dwc:institutional_code" xlink:title="Zoological Reference Collection of the Lee Kong Chian Natural History Museum, National University of Singapore" xlink:href="http://grbio.org/institution/national-university-singapore" xlink:type="simple">ZRC</named-content> 2008.0035 (labeled as “<italic><tp:taxon-name><tp:taxon-name-part taxon-name-part-type="genus" reg="Cognatus">Cognatus</tp:taxon-name-part><tp:taxon-name-part taxon-name-part-type="species" reg="benokiensis">benokiensis</tp:taxon-name-part></tp:taxon-name></italic>” in NK <xref ref-type="bibr" rid="B28">Ng 2006</xref>’s dissertation). <bold>Taiwan</bold> • 10 males (12.4 × 10.9–7.7 × 6.8 mm), 5 females (15.3 × 13.1–8.9 × 8.0 mm); Yilan, Toucheng, Dasi; 15 Aug. 2016; <named-content xmlns:xlink="http://www.w3.org/1999/xlink" content-type="dwc:institutional_code" xlink:title="Zoological Collections of the Department of Life Science, National Chung Hsing University, Taichung, Taiwan" xlink:href="http://grbio.org/institution/national-chung-hsing-university" xlink:type="simple">NCHUZOOL</named-content> 16063. 2 males (14.7 × 12.9, 10.1 × 9.0 mm), 1 female (13.0 × 11.0 mm), 1 <abbrev xmlns:xlink="http://www.w3.org/1999/xlink" xlink:title="ovigerous" id="ABBRID0EWPBG" xlink:type="simple">ovig</abbrev>. female (13.2 × 11.3 mm); Hualien, Shoufeng, Yanliao; 29 Jun. 2016; <named-content xmlns:xlink="http://www.w3.org/1999/xlink" content-type="dwc:institutional_code" xlink:title="Zoological Collections of the Department of Life Science, National Chung Hsing University, Taichung, Taiwan" xlink:href="http://grbio.org/institution/national-chung-hsing-university" xlink:type="simple">NCHUZOOL</named-content> 16064. 2 females (7.4 × 6.5, 6.7 × 5.7 mm); Taitung, Donghe, Dulanwan; 9 Aug. 2017; <named-content xmlns:xlink="http://www.w3.org/1999/xlink" content-type="dwc:institutional_code" xlink:title="Zoological Collections of the Department of Life Science, National Chung Hsing University, Taichung, Taiwan" xlink:href="http://grbio.org/institution/national-chung-hsing-university" xlink:type="simple">NCHUZOOL</named-content> 16065. 1 male (13.0 × 11.1 mm); Taitung, Donghe, Dulanwan; 27 Jul. 2014; <named-content xmlns:xlink="http://www.w3.org/1999/xlink" content-type="dwc:institutional_code" xlink:title="Zoological Collections of the Department of Life Science, National Chung Hsing University, Taichung, Taiwan" xlink:href="http://grbio.org/institution/national-chung-hsing-university" xlink:type="simple">NCHUZOOL</named-content> 16066. 2 males (11.0 × 10.1, 11.0 × 10.0 mm), 1 female (9.4 × 8.3 mm); Taitung, Chenggong, Gihui; 28 Apr. 2017; <named-content xmlns:xlink="http://www.w3.org/1999/xlink" content-type="dwc:institutional_code" xlink:title="Zoological Collections of the Department of Life Science, National Chung Hsing University, Taichung, Taiwan" xlink:href="http://grbio.org/institution/national-chung-hsing-university" xlink:type="simple">NCHUZOOL</named-content> 16067. 3 males (14.9 × 12.7–12.1 × 10.8 mm); Changhua, Fubao; 16 Jan. 2017; <named-content xmlns:xlink="http://www.w3.org/1999/xlink" content-type="dwc:institutional_code" xlink:title="Zoological Collections of the Department of Life Science, National Chung Hsing University, Taichung, Taiwan" xlink:href="http://grbio.org/institution/national-chung-hsing-university" xlink:type="simple">NCHUZOOL</named-content> 16075. 2 males (20.2 × 16.8, 18.9 × 16.2 mm), 1 female (11.5 × 10.3 mm); Kaohsiung, Linyuan, Gaoping R. estuary; 29 Apr. 2009; <named-content xmlns:xlink="http://www.w3.org/1999/xlink" content-type="dwc:institutional_code" xlink:title="Zoological Collections of the Department of Life Science, National Chung Hsing University, Taichung, Taiwan" xlink:href="http://grbio.org/institution/national-chung-hsing-university" xlink:type="simple">NCHUZOOL</named-content> 16074. 4 males (16.9 × 14.7–9.9 × 8.9 mm), 1 female (8.6 × 7.7 mm); Pingtung, Hengchun, Houwan; 11 Jul. 2017; <named-content xmlns:xlink="http://www.w3.org/1999/xlink" content-type="dwc:institutional_code" xlink:title="Zoological Collections of the Department of Life Science, National Chung Hsing University, Taichung, Taiwan" xlink:href="http://grbio.org/institution/national-chung-hsing-university" xlink:type="simple">NCHUZOOL</named-content> 16073. 6 males (10.1 × 9.0–5.7 × 5.0 mm), 1 female (10.0 × 9.1 mm), 1 <abbrev xmlns:xlink="http://www.w3.org/1999/xlink" xlink:title="ovigerous" id="ABBRID0E4QBG" xlink:type="simple">ovig</abbrev>. female (11.0 × 10.0 mm); Pingtung, Hengchun, Houwan; 22 Sep. 2021; <named-content xmlns:xlink="http://www.w3.org/1999/xlink" content-type="dwc:institutional_code" xlink:title="Zoological Collections of the Department of Life Science, National Chung Hsing University, Taichung, Taiwan" xlink:href="http://grbio.org/institution/national-chung-hsing-university" xlink:type="simple">NCHUZOOL</named-content> 17343. 1 male (13.0 × 11.4 mm); Pingtung, Checheng, Baoli R. estuary; 23 June 2014; <named-content xmlns:xlink="http://www.w3.org/1999/xlink" content-type="dwc:institutional_code" xlink:title="Zoological Collections of the Department of Life Science, National Chung Hsing University, Taichung, Taiwan" xlink:href="http://grbio.org/institution/national-chung-hsing-university" xlink:type="simple">NCHUZOOL</named-content> 16072. 8 males (13.1 × 11.3–9.3 × 8.2 mm), 3 females (11.9 × 10.6–8.8 × 7.7 mm), 2 <abbrev xmlns:xlink="http://www.w3.org/1999/xlink" xlink:title="ovigerous" id="ABBRID0ELRBG" xlink:type="simple">ovig</abbrev>. females (9.7 × 8.7, 8.2 × 7.1 mm); Pingtung, Hengchun, Wanlitong; 11 Dec. 2018; <named-content xmlns:xlink="http://www.w3.org/1999/xlink" content-type="dwc:institutional_code" xlink:title="Zoological Collections of the Department of Life Science, National Chung Hsing University, Taichung, Taiwan" xlink:href="http://grbio.org/institution/national-chung-hsing-university" xlink:type="simple">NCHUZOOL</named-content> 16070. 3 males (13.9 × 12.0–12.6 × 10.9 mm), 1 female (9.0 × 8.1 mm), 1 <abbrev xmlns:xlink="http://www.w3.org/1999/xlink" xlink:title="ovigerous" id="ABBRID0EURBG" xlink:type="simple">ovig</abbrev>. female (11.1 × 9.6 mm); Pingtung, Hengchun, Wanlitong; 13 Mar. 2021; <named-content xmlns:xlink="http://www.w3.org/1999/xlink" content-type="dwc:institutional_code" xlink:title="Zoological Reference Collection of the Lee Kong Chian Natural History Museum, National University of Singapore" xlink:href="http://grbio.org/institution/national-university-singapore" xlink:type="simple">ZRC</named-content> 2022.0839. 15 males (13.0 × 11.4–7.8 × 7.1 mm), 4 females (13.6 × 11.7–9.3 × 8.4 mm), 2 <abbrev xmlns:xlink="http://www.w3.org/1999/xlink" xlink:title="ovigerous" id="ABBRID0E4RBG" xlink:type="simple">ovig</abbrev>. females (12.5 × 10.9, 7.7 × 7.0 mm); Pingtung, Hengchun, Wanlitong; 13 Mar. 2021; <named-content xmlns:xlink="http://www.w3.org/1999/xlink" content-type="dwc:institutional_code" xlink:title="Zoological Collections of the Department of Life Science, National Chung Hsing University, Taichung, Taiwan" xlink:href="http://grbio.org/institution/national-chung-hsing-university" xlink:type="simple">NCHUZOOL</named-content> 17342. 5 males (11.4 × 10.2–7.8 × 7.1 mm), 1 female (9.4 × 8.4 mm); Pingtung, Hengchun, Dingtanzih; 19 Mar. 2018; <named-content xmlns:xlink="http://www.w3.org/1999/xlink" content-type="dwc:institutional_code" xlink:title="Zoological Collections of the Department of Life Science, National Chung Hsing University, Taichung, Taiwan" xlink:href="http://grbio.org/institution/national-chung-hsing-university" xlink:type="simple">NCHUZOOL</named-content> 16071. 3 males (10.5 × 9.4–6.5 × 5.8 mm), 1 female (8.9 × 7.9 mm); Pingtung, Hengchun, Gangkou R. estuary; 18 Aug. 2016; <named-content xmlns:xlink="http://www.w3.org/1999/xlink" content-type="dwc:institutional_code" xlink:title="Zoological Collections of the Department of Life Science, National Chung Hsing University, Taichung, Taiwan" xlink:href="http://grbio.org/institution/national-chung-hsing-university" xlink:type="simple">NCHUZOOL</named-content> 16069. 1 male (14.7 × 12.8 mm); Pingtung, Manjhou, Jhonggang R. estuary; 7 Nov. 2018; <named-content xmlns:xlink="http://www.w3.org/1999/xlink" content-type="dwc:institutional_code" xlink:title="Zoological Collections of the Department of Life Science, National Chung Hsing University, Taichung, Taiwan" xlink:href="http://grbio.org/institution/national-chung-hsing-university" xlink:type="simple">NCHUZOOL</named-content> 16068. 2 males (14.0 × 12.3, 7.0 × 6.3 mm), 1 female (10.8 × 9.7 mm); Penghu Islands, Baisha, Watong; 2 Sep. 2014; <named-content xmlns:xlink="http://www.w3.org/1999/xlink" content-type="dwc:institutional_code" xlink:title="Zoological Collections of the Department of Life Science, National Chung Hsing University, Taichung, Taiwan" xlink:href="http://grbio.org/institution/national-chung-hsing-university" xlink:type="simple">NCHUZOOL</named-content> 16076. 2 males (14.5 × 12.8, 9.3 × 8.6 mm), 2 females (14.2 × 12.7, 11.3 × 10.3 mm); Lanyu Island, Yeyou; 13 Mar. 2023; <named-content xmlns:xlink="http://www.w3.org/1999/xlink" content-type="dwc:institutional_code" xlink:title="Zoological Collections of the Department of Life Science, National Chung Hsing University, Taichung, Taiwan" xlink:href="http://grbio.org/institution/national-chung-hsing-university" xlink:type="simple">NCHUZOOL</named-content> 17341. <bold>Philippines</bold> • 5 males (15.3 × 13.7–11.2 × 10.2 mm), 1 female (14.5 × 12.6 mm), 2 <abbrev xmlns:xlink="http://www.w3.org/1999/xlink" xlink:title="ovigerous" id="ABBRID0EBTBG" xlink:type="simple">ovig</abbrev>. females (16.8 × 14.5, 13.6 × 12.1 mm); Camiguin Island; 30 Aug. 2003; <named-content xmlns:xlink="http://www.w3.org/1999/xlink" content-type="dwc:institutional_code" xlink:title="Zoological Collections of the Department of Life Science, National Chung Hsing University, Taichung, Taiwan" xlink:href="http://grbio.org/institution/national-chung-hsing-university" xlink:type="simple">NCHUZOOL</named-content> 17336. <bold>Indonesia</bold> • 1 <abbrev xmlns:xlink="http://www.w3.org/1999/xlink" xlink:title="ovigerous" id="ABBRID0EMTBG" xlink:type="simple">ovig</abbrev>. female (8.1 × 7.2 mm); Bali Island; 18 Jul. 2014; <named-content xmlns:xlink="http://www.w3.org/1999/xlink" content-type="dwc:institutional_code" xlink:title="Zoological Collections of the Department of Life Science, National Chung Hsing University, Taichung, Taiwan" xlink:href="http://grbio.org/institution/national-chung-hsing-university" xlink:type="simple">NCHUZOOL</named-content> 16504.</p></tp:treatment-sec><tp:treatment-sec sec-type="material" id="SECID0EVTBG"><title>Comparative material.</title><p><italic><tp:taxon-name><tp:taxon-name-part taxon-name-part-type="genus" reg="Ptychognathus">Ptychognathus</tp:taxon-name-part><tp:taxon-name-part taxon-name-part-type="species" reg="amikee">amikee</tp:taxon-name-part></tp:taxon-name></italic> Hsu &amp; Shih, 2024: VANUATU • 1 male (holotype, 15.8 × 13.6 mm); Gaua Island, Kirilou River; 18 Jul. 2005; MNHN-B29852. 1 female (paratype, 17.4 × 14.6 mm), Gaua Island, Lembot River; 20 July 2005; MNHN-B29853. <italic><tp:taxon-name><tp:taxon-name-part taxon-name-part-type="genus" reg="Ptychognathus">Ptychognathus</tp:taxon-name-part><tp:taxon-name-part taxon-name-part-type="species" reg="barbatus">barbatus</tp:taxon-name-part></tp:taxon-name></italic> (A. Milne-Edwards, 1873): FRANCE • 4 males (10.2 × 8.5–8.6 × 7.3 mm), 3 females (8.5 × 6.9–7.0 × 6.1 mm); New Caledonia; 8 Nov. 2006; <named-content xmlns:xlink="http://www.w3.org/1999/xlink" content-type="dwc:institutional_code" xlink:title="Zoological Reference Collection of the Lee Kong Chian Natural History Museum, National University of Singapore" xlink:href="http://grbio.org/institution/national-university-singapore" xlink:type="simple">ZRC</named-content> 2019.1806. <italic><tp:taxon-name><tp:taxon-name-part taxon-name-part-type="genus" reg="Ptychognathus">Ptychognathus</tp:taxon-name-part><tp:taxon-name-part taxon-name-part-type="species" reg="glaber">glaber</tp:taxon-name-part></tp:taxon-name></italic> Stimpson, 1858: Japan • 2 males (11.4 × 9.5, 10.6 × 8.6 mm), 2 females (11.4 × 9.6, 11.0 × 9.1 mm); Ogasawara Islands, Chichi-jima Island, Futami, Kiyose River; 10 Dec. 2005; <named-content xmlns:xlink="http://www.w3.org/1999/xlink" content-type="dwc:institutional_code" xlink:title="Zoological Reference Collection of the Lee Kong Chian Natural History Museum, National University of Singapore" xlink:href="http://grbio.org/institution/national-university-singapore" xlink:type="simple">ZRC</named-content> 2023.0086. <italic><tp:taxon-name><tp:taxon-name-part taxon-name-part-type="genus" reg="Ptychognathus">Ptychognathus</tp:taxon-name-part><tp:taxon-name-part taxon-name-part-type="species" reg="guijulugani">guijulugani</tp:taxon-name-part></tp:taxon-name></italic> Rathbun, 1914: Indonesia • 14 males (9.1 × 7.9–6.6 × 5.8 mm), 6 females (8.9 × 7.4–5.9 × 5.2 mm) 2 <abbrev xmlns:xlink="http://www.w3.org/1999/xlink" xlink:title="ovigerous" id="ABBRID0ERVBG" xlink:type="simple">ovig</abbrev>. females (7.2 × 6.3, 6.9 × 6.2 mm); Bali Island; 18 Jul. 2014; <named-content xmlns:xlink="http://www.w3.org/1999/xlink" content-type="dwc:institutional_code" xlink:title="Zoological Collections of the Department of Life Science, National Chung Hsing University, Taichung, Taiwan" xlink:href="http://grbio.org/institution/national-chung-hsing-university" xlink:type="simple">NCHUZOOL</named-content> 17334. <italic><tp:taxon-name><tp:taxon-name-part taxon-name-part-type="genus" reg="Ptychognathus">Ptychognathus</tp:taxon-name-part><tp:taxon-name-part taxon-name-part-type="species" reg="hachijoensis">hachijoensis</tp:taxon-name-part></tp:taxon-name></italic> Sakai, 1955: Taiwan • 4 males (9.8 × 7.7–7.0 × 5.9 mm), 6 females (8.0 × 6.7–6.3 × 5.4 mm); Hualien, Shoufeng, Yanliao; 29 Jun. 2016; <named-content xmlns:xlink="http://www.w3.org/1999/xlink" content-type="dwc:institutional_code" xlink:title="Zoological Collections of the Department of Life Science, National Chung Hsing University, Taichung, Taiwan" xlink:href="http://grbio.org/institution/national-chung-hsing-university" xlink:type="simple">NCHUZOOL</named-content> 15809. <italic><tp:taxon-name><tp:taxon-name-part taxon-name-part-type="genus" reg="Ptychognathus">Ptychognathus</tp:taxon-name-part><tp:taxon-name-part taxon-name-part-type="species" reg="insolitus">insolitus</tp:taxon-name-part></tp:taxon-name></italic> Osawa &amp; NK Ng, 2006: Taiwan • 1 male (9.1 × 6.3 mm), 2 females (7.9 × 6.0, 5.8 × 4.6 mm); Taitung, Donghe, Dulanwan; 29 Jun. 2016; <named-content xmlns:xlink="http://www.w3.org/1999/xlink" content-type="dwc:institutional_code" xlink:title="Zoological Collections of the Department of Life Science, National Chung Hsing University, Taichung, Taiwan" xlink:href="http://grbio.org/institution/national-chung-hsing-university" xlink:type="simple">NCHUZOOL</named-content> 16041. <italic><tp:taxon-name><tp:taxon-name-part taxon-name-part-type="genus" reg="Ptychognathus">Ptychognathus</tp:taxon-name-part><tp:taxon-name-part taxon-name-part-type="species" reg="ishii">ishii</tp:taxon-name-part></tp:taxon-name></italic> Sakai, 1939: Taiwan • 2 males (11.4 × 8.8, 8.9 × 7.3 mm), 2 females (9.1 × 8.6, 8.9 × 7.1 mm); Yilan, Toucheng, Dasi; 16 Aug. 2016; <named-content xmlns:xlink="http://www.w3.org/1999/xlink" content-type="dwc:institutional_code" xlink:title="Zoological Collections of the Department of Life Science, National Chung Hsing University, Taichung, Taiwan" xlink:href="http://grbio.org/institution/national-chung-hsing-university" xlink:type="simple">NCHUZOOL</named-content> 16034. <italic><tp:taxon-name><tp:taxon-name-part taxon-name-part-type="genus" reg="Ptychognathus">Ptychognathus</tp:taxon-name-part><tp:taxon-name-part taxon-name-part-type="species" reg="lipkei">lipkei</tp:taxon-name-part></tp:taxon-name></italic> NK Ng, 2010: Philippines • 4 males (paratypes, 14.6 × 11.6–11.0 × 9.2 mm); Cebu Island, Matutinao, Matutinao River mouth, Kawasan Falls; 30 Jul. 2003; <named-content xmlns:xlink="http://www.w3.org/1999/xlink" content-type="dwc:institutional_code" xlink:title="Zoological Reference Collection of the Lee Kong Chian Natural History Museum, National University of Singapore" xlink:href="http://grbio.org/institution/national-university-singapore" xlink:type="simple">ZRC</named-content> 2013.1823. <italic><tp:taxon-name><tp:taxon-name-part taxon-name-part-type="genus" reg="Ptychognathus">Ptychognathus</tp:taxon-name-part><tp:taxon-name-part taxon-name-part-type="species" reg="pusillus">pusillus</tp:taxon-name-part></tp:taxon-name></italic> Heller, 1865: AUSTRALIA • 2 males (13.2 × 11.3, 10.5 × 9.2 mm), 2 females (14.2 × 12.0, 13.2 × 11.3 mm); Christmas Island, Dolly Beach; 29 Jan. 2010; <named-content xmlns:xlink="http://www.w3.org/1999/xlink" content-type="dwc:institutional_code" xlink:title="Zoological Reference Collection of the Lee Kong Chian Natural History Museum, National University of Singapore" xlink:href="http://grbio.org/institution/national-university-singapore" xlink:type="simple">ZRC</named-content> 2023.1844. <italic><tp:taxon-name><tp:taxon-name-part taxon-name-part-type="genus" reg="Ptychognathus">Ptychognathus</tp:taxon-name-part><tp:taxon-name-part taxon-name-part-type="species" reg="sakaii">sakaii</tp:taxon-name-part></tp:taxon-name></italic> Hsu, Shih &amp; Li, 2022: Taiwan • 1 male (holotype, 6.7 × 5.5 mm); Pingtung, Hengchun, Dingtanzih; 3 Apr. 2019; <named-content xmlns:xlink="http://www.w3.org/1999/xlink" content-type="dwc:institutional_code" xlink:title="Zoological Collections of the Department of Life Science, National Chung Hsing University, Taichung, Taiwan" xlink:href="http://grbio.org/institution/national-chung-hsing-university" xlink:type="simple">NCHUZOOL</named-content> 17047. 3 males (paratypes, 6.7 × 5.5–5.7 × 5.0 mm), 1 <abbrev xmlns:xlink="http://www.w3.org/1999/xlink" xlink:title="ovigerous" id="ABBRID0E1YBG" xlink:type="simple">ovig</abbrev>. female (5.9 × 5.2 mm); Pingtung, Hengchun, Dingtanzih; 3 Apr. 2019; <named-content xmlns:xlink="http://www.w3.org/1999/xlink" content-type="dwc:institutional_code" xlink:title="Zoological Collections of the Department of Life Science, National Chung Hsing University, Taichung, Taiwan" xlink:href="http://grbio.org/institution/national-chung-hsing-university" xlink:type="simple">NCHUZOOL</named-content> 16503. <italic><tp:taxon-name><tp:taxon-name-part taxon-name-part-type="genus" reg="Ptychognathus">Ptychognathus</tp:taxon-name-part><tp:taxon-name-part taxon-name-part-type="species" reg="stimpsoni">stimpsoni</tp:taxon-name-part></tp:taxon-name></italic> Hsu &amp; Shih, 2020: Taiwan • 1 male (holotype, 7.9 × 6.6 mm); Pingtung, Hengchun, Wanlitong; 15 Aug. 2016; <named-content xmlns:xlink="http://www.w3.org/1999/xlink" content-type="dwc:institutional_code" xlink:title="Zoological Collections of the Department of Life Science, National Chung Hsing University, Taichung, Taiwan" xlink:href="http://grbio.org/institution/national-chung-hsing-university" xlink:type="simple">NCHUZOOL</named-content> 16501. Philippines • 16 males (paratypes, 10.9 × 9.0–7.3 × 6.2 mm), 4 females (8.8 × 7.2–7.5 × 6.3 mm); Camiguin Island; 31 Aug. 2003; <named-content xmlns:xlink="http://www.w3.org/1999/xlink" content-type="dwc:institutional_code" xlink:title="Zoological Collections of the Department of Life Science, National Chung Hsing University, Taichung, Taiwan" xlink:href="http://grbio.org/institution/national-chung-hsing-university" xlink:type="simple">NCHUZOOL</named-content> 16502. <italic><tp:taxon-name><tp:taxon-name-part taxon-name-part-type="genus" reg="Ptychognathus">Ptychognathus</tp:taxon-name-part><tp:taxon-name-part taxon-name-part-type="species" reg="takahasii">takahasii</tp:taxon-name-part></tp:taxon-name></italic> Sakai, 1939: Taiwan • 4 males (10.1 × 8.6–8.9 × 7.8 mm), 2 females (9.7 × 8.5, 7.0 × 6.3 mm), 2 <abbrev xmlns:xlink="http://www.w3.org/1999/xlink" xlink:title="ovigerous" id="ABBRID0ED1BG" xlink:type="simple">ovig</abbrev>. females (8.9 × 7.7, 8.0 × 6.9 mm); Taitung, Chenggong, Gihui; 28 Apr. 2017; <named-content xmlns:xlink="http://www.w3.org/1999/xlink" content-type="dwc:institutional_code" xlink:title="Zoological Collections of the Department of Life Science, National Chung Hsing University, Taichung, Taiwan" xlink:href="http://grbio.org/institution/national-chung-hsing-university" xlink:type="simple">NCHUZOOL</named-content> 16058.</p></tp:treatment-sec><tp:treatment-sec sec-type="diagnosis" id="SECID0EM1BG"><title>Diagnosis.</title><p>Carapace (Figs <xref ref-type="fig" rid="F2">2A, C</xref>, <xref ref-type="fig" rid="F3">3A</xref>) subquadrate (<abbrev xmlns:xlink="http://www.w3.org/1999/xlink" xlink:title="carapace width" id="ABBRID0E11BG" xlink:type="simple">CW</abbrev>/<abbrev xmlns:xlink="http://www.w3.org/1999/xlink" xlink:title="carapace length" id="ABBRID0E51BG" xlink:type="simple">CL</abbrev> ~ 1.1–1.2); dorsal surface glabrous. Front broad, frontal margin concave medially, slightly divided into two indistinct lobes; postfrontal region distinct, separated into two lobes by shallow grooves. Anterolateral margin with three teeth including orbital tooth, third tooth small but distinct. Exopod of third maxilliped (Figs <xref ref-type="fig" rid="F2">2B, D</xref>, <xref ref-type="fig" rid="F3">3B</xref>) ~ 1.3 × as wide as ischium. Chelipeds (Fig. <xref ref-type="fig" rid="F2">2</xref>) symmetrical; inner angle of male carpus (Fig. <xref ref-type="fig" rid="F3">3C</xref>) without spines; inner surface of palm glabrous; in male (Fig. <xref ref-type="fig" rid="F3">3E</xref>), proximal 1/2 of fingers with tufts of long dense soft setae on outer surface, slightly extending to palm side; base of fingers with pulvinus in male; setae and pulvinus absent in female (Fig. <xref ref-type="fig" rid="F3">3F</xref>). P4 (Figs <xref ref-type="fig" rid="F3">3G</xref>, <xref ref-type="fig" rid="F5">5A</xref>) merus densely invested with long setae on proximal 1/2–2/3 of anterior margin; propodus densely invested with short setae on distal 1/3–1/2 of posterior margin and of distal anterior margin, with sparsely scattered long setae; dactylus densely invested with short setae on most of anterior and posterior margins. P5 (Figs <xref ref-type="fig" rid="F3">3H</xref>, <xref ref-type="fig" rid="F5">5A</xref>) merus with densely covered with long setae on proximal 2/3–3/4 of anterior margin; propodus densely covered with short setae on distal 1/3–1/2 of posterior margin and distal anterior margin, with sparsely scattered long setae; dactylus densely invested with short setae on almost entire anterior and posterior margins, denser on anterior margin. Male pleon (Fig. <xref ref-type="fig" rid="F3">3I</xref>) narrow, distal margin of telson concave with tuft of setae. <abbrev xmlns:xlink="http://www.w3.org/1999/xlink" xlink:title="male first gonopod" id="ABBRID0EO3BG" xlink:type="simple">G1</abbrev> (Fig. <xref ref-type="fig" rid="F3">3K–P</xref>) slender, distally slightly curved toward dorsolateral side; tip chitinous, with truncated lobe in lateral view, curved toward dorsolateral side, two angles strongly prominent.</p><fig id="F2" position="float" orientation="portrait"><object-id xmlns:xlink="http://www.w3.org/1999/xlink" content-type="doi" xlink:type="simple">10.3897/zookeys.1243.152263.figure2</object-id><object-id xmlns:xlink="http://www.w3.org/1999/xlink" content-type="arpha" xlink:type="simple">454345A5-5491-5BC9-A044-660C81501AA5</object-id><label>Figure 2.</label><caption><p><italic><tp:taxon-name><tp:taxon-name-part taxon-name-part-type="genus" reg="Ptychognathus">Ptychognathus</tp:taxon-name-part><tp:taxon-name-part taxon-name-part-type="species" reg="dajie">dajie</tp:taxon-name-part></tp:taxon-name></italic> sp. nov. <bold>A, B.</bold> Holotype male (13.2 × 11.6 mm, <named-content xmlns:xlink="http://www.w3.org/1999/xlink" content-type="dwc:institutional_code" xlink:title="Zoological Reference Collection of the Lee Kong Chian Natural History Museum, National University of Singapore" xlink:href="http://grbio.org/institution/national-university-singapore" xlink:type="simple">ZRC</named-content> 2024.0072); <bold>C, D.</bold> Paratype female (10.6 × 9.2 mm, <named-content xmlns:xlink="http://www.w3.org/1999/xlink" content-type="dwc:institutional_code" xlink:title="Zoological Collections of the Department of Life Science, National Chung Hsing University, Taichung, Taiwan" xlink:href="http://grbio.org/institution/national-chung-hsing-university" xlink:type="simple">NCHUZOOL</named-content> 17356); <bold>E.</bold> Male (<named-content xmlns:xlink="http://www.w3.org/1999/xlink" content-type="dwc:institutional_code" xlink:title="Zoological Collections of the Department of Life Science, National Chung Hsing University, Taichung, Taiwan" xlink:href="http://grbio.org/institution/national-chung-hsing-university" xlink:type="simple">NCHUZOOL</named-content> 17341); <bold>F.</bold> Male (<named-content xmlns:xlink="http://www.w3.org/1999/xlink" content-type="dwc:institutional_code" xlink:title="Zoological Collections of the Department of Life Science, National Chung Hsing University, Taichung, Taiwan" xlink:href="http://grbio.org/institution/national-chung-hsing-university" xlink:type="simple">NCHUZOOL</named-content> 17343); <bold>G, H.</bold> Males (<named-content xmlns:xlink="http://www.w3.org/1999/xlink" content-type="dwc:institutional_code" xlink:title="Zoological Collections of the Department of Life Science, National Chung Hsing University, Taichung, Taiwan" xlink:href="http://grbio.org/institution/national-chung-hsing-university" xlink:type="simple">NCHUZOOL</named-content> 17342). <bold>A, C.</bold> Dorsal view; <bold>B, D.</bold> Ventral view; <bold>A–D.</bold> Preserved specimens; <bold>E–H.</bold> Color in life.</p></caption><graphic xmlns:xlink="http://www.w3.org/1999/xlink" xlink:href="zookeys-1243-269_article-152263__-g002.jpg" position="float" orientation="portrait" xlink:type="simple" id="oo_1362733.jpg"><uri content-type="original_file" xlink:type="simple">https://binary.pensoft.net/fig/1362733</uri></graphic></fig><fig id="F3" position="float" orientation="portrait"><object-id xmlns:xlink="http://www.w3.org/1999/xlink" content-type="doi" xlink:type="simple">10.3897/zookeys.1243.152263.figure3</object-id><object-id xmlns:xlink="http://www.w3.org/1999/xlink" content-type="arpha" xlink:type="simple">D1A3A95D-BD6D-5D7F-9FD6-14335505457A</object-id><label>Figure 3.</label><caption><p><italic><tp:taxon-name><tp:taxon-name-part taxon-name-part-type="genus" reg="Ptychognathus">Ptychognathus</tp:taxon-name-part><tp:taxon-name-part taxon-name-part-type="species" reg="dajie">dajie</tp:taxon-name-part></tp:taxon-name></italic> sp. nov. <bold>A–C, E, G–I, K–P.</bold> Holotype male (13.2 × 11.6 mm, <named-content xmlns:xlink="http://www.w3.org/1999/xlink" content-type="dwc:institutional_code" xlink:title="Zoological Reference Collection of the Lee Kong Chian Natural History Museum, National University of Singapore" xlink:href="http://grbio.org/institution/national-university-singapore" xlink:type="simple">ZRC</named-content> 2024.0072); <bold>D, F, J, Q.</bold> Paratype female (10.6 × 9.2 mm, <named-content xmlns:xlink="http://www.w3.org/1999/xlink" content-type="dwc:institutional_code" xlink:title="Zoological Collections of the Department of Life Science, National Chung Hsing University, Taichung, Taiwan" xlink:href="http://grbio.org/institution/national-chung-hsing-university" xlink:type="simple">NCHUZOOL</named-content> 17356). <bold>A.</bold> Carapace; <bold>B.</bold> Left third maxilliped; <bold>C, D.</bold> Left carpus of cheliped (dorsal view); <bold>E, F.</bold> Outer view of left cheliped; <bold>G.</bold> left third ambulatory leg (P4); <bold>H.</bold> Left forth ambulatory leg (P5); <bold>I, J.</bold> Pleon; <bold>I’.</bold> telson; <bold>K, L.</bold> Right <abbrev xmlns:xlink="http://www.w3.org/1999/xlink" xlink:title="male first gonopod" id="ABBRID0ENAAI" xlink:type="simple">G1</abbrev> (dorsal view); <bold>M, N.</bold> Right <abbrev xmlns:xlink="http://www.w3.org/1999/xlink" xlink:title="male first gonopod" id="ABBRID0ETAAI" xlink:type="simple">G1</abbrev> (lateral view); <bold>O, P.</bold> Right <abbrev xmlns:xlink="http://www.w3.org/1999/xlink" xlink:title="male first gonopod" id="ABBRID0EZAAI" xlink:type="simple">G1</abbrev> (ventral view); <bold>Q.</bold> Right vulva.</p></caption><graphic xmlns:xlink="http://www.w3.org/1999/xlink" xlink:href="zookeys-1243-269_article-152263__-g003.jpg" position="float" orientation="portrait" xlink:type="simple" id="oo_1362734.jpg"><uri content-type="original_file" xlink:type="simple">https://binary.pensoft.net/fig/1362734</uri></graphic></fig></tp:treatment-sec><tp:treatment-sec sec-type="description" id="SECID0EEBAI"><title>Description.</title><p>Carapace (Figs <xref ref-type="fig" rid="F2">2A, C</xref>, <xref ref-type="fig" rid="F3">3A</xref>) subquadrate, 1.1–1.2 × (<italic>n</italic> = 127) as wide as long; dorsal surface flat, finely punctate, glabrous; regions weakly defined, with noticeable groove between epigastric regions; hepatic region smooth, without small granules; metabranchial region sloping outwards. Front broad, slightly convex near orbital regions; frontal margin concave medially, lined with small, rounded granules, slightly divided into two indistinct lobes; postfrontal region distinct, separated into two lobes by shallow grooves.</p><p>Supraorbital margins lined with small granules. Anterolateral margin with three teeth including external orbital tooth; first tooth (external orbital tooth) largest, broad, bluntly triangular, slightly sloping forward; second tooth distinct, bluntly triangular; third tooth smallest, sometimes small but distinct or indicated by a small notch in small individuals. Posterolateral margins convergent posteriorly, covered with dense setae; posterolateral regions covered with dense setae near margins. Infraorbital ridge consisting of several small, rounded granules. Epistome broad, median part triangular.</p><p>Third maxillipeds (Figs <xref ref-type="fig" rid="F2">2B, D</xref>, <xref ref-type="fig" rid="F3">3B</xref>) broad, external surface almost glabrous; merus with shallow oblique groove along mesial margin of external surface, anterolateral angle broadly rounded, sloping laterally; ischium with an indistinct shallow groove slightly mesial to midline of external surface; exopod broad, convex, ~ 1.3 × as wide as ischium.</p><p>Chelipeds (Fig. <xref ref-type="fig" rid="F2">2</xref>) symmetrical in male and female, typically larger in male. Inner angle of carpus (Fig. <xref ref-type="fig" rid="F3">3C</xref>) without spines in male (with small distinct spine in female; Fig. <xref ref-type="fig" rid="F3">3D</xref>). Inner surface of palm glabrous; in male (Fig. <xref ref-type="fig" rid="F3">3E</xref>), proximal 1/2 of fingers with tufts of long dense soft setae on outer surface, slightly extending to palm side; base of fingers with pulvinus in male; in female (Fig. <xref ref-type="fig" rid="F3">3F</xref>), outer surface of palm glabrous and slightly granulated, inner surface glabrous; immovable finger with ridge consisting of small granules toward palm, fingers with short setae at tips; base of fingers without pulvinus.</p><p>Ambulatory legs (Figs <xref ref-type="fig" rid="F2">2</xref>, <xref ref-type="fig" rid="F3">3G, H</xref>, <xref ref-type="fig" rid="F5">5A</xref>) slender, P3 and P4 almost equal in length, longest, P5 shortest; setation not different between male and female. Meri without spines, but with long soft setae on proximal 1/2–2/3 of anterior margin; posterior margins almost glabrous; dorsal surfaces almost glabrous. P2 (Fig. <xref ref-type="fig" rid="F2">2</xref>) relatively short; propodus covered with dense short setae on anterior margin and ventral surface; dorsal surface glabrous, anterior margin of distal half densely covered with short setae; dactylus covered with rows of short setae on margins and surface. P3 and P4 (Figs <xref ref-type="fig" rid="F2">2</xref>, <xref ref-type="fig" rid="F3">3G</xref>, <xref ref-type="fig" rid="F5">5A</xref>) relatively long; meri ~ 2.9 × as long as wide (holotype); carpi glabrous on margins and surfaces; propodi ~ 2.2 as long as wide (holotype), dorsal surface glabrous, with dense short and sparse long setae on distal 1/3–1/2 of posterior margin and distal anterior margin (denser on distal part); dactyli almost equal to propodi in length, with dense short setae on anterior and posterior margins. P5 (Figs <xref ref-type="fig" rid="F3">3H</xref>, <xref ref-type="fig" rid="F5">5A</xref>) relatively short; merus ~ 2.8 × as long as wide (holotype); carpus glabrous on margins and surfaces; propodus ~ 1.4 × as long as wide (holotype), dorsal surface glabrous, with dense short and sparse long setae on distal 1/3–1/2 of posterior margin and distal anterior margin (denser on distal part); dactylus with dense short setae on almost entire anterior and posterior margin, denser on anterior margin.</p><p>Male pleon (Fig. <xref ref-type="fig" rid="F3">3I</xref>) narrow; external surface smooth, without any granules; lateral margins lined with short setae; telson subrectangular, significantly longer and narrower than sixth pleonal somite, distal margin concave, with a tuft of setae. Female pleon (Fig. <xref ref-type="fig" rid="F3">3J</xref>) wide; external surface smooth, without any granules; lateral margins lined with short setae; telson bluntly triangular, almost equal to sixth pleonal somite in length.</p><p><abbrev xmlns:xlink="http://www.w3.org/1999/xlink" xlink:title="male first gonopod" id="ABBRID0EHEAI" xlink:type="simple">G1</abbrev> (Fig. <xref ref-type="fig" rid="F3">3K–P</xref>) slender, distally slightly curved toward dorsolateral side; tip chitinous, with truncated lobe in lateral view, curved toward dorsolateral side, two angles strongly prominent; <abbrev xmlns:xlink="http://www.w3.org/1999/xlink" xlink:title="male second gonopod" id="ABBRID0EPEAI" xlink:type="simple">G2</abbrev> shorter than 1/4 length of <abbrev xmlns:xlink="http://www.w3.org/1999/xlink" xlink:title="male first gonopod" id="ABBRID0ETEAI" xlink:type="simple">G1</abbrev>.</p><p>Female vulvae (Fig. <xref ref-type="fig" rid="F3">3Q</xref>) with one elongated short and one rounded sternal vulvar covers; sunken on mesial part.</p></tp:treatment-sec><tp:treatment-sec sec-type="Color in life" id="SECID0E4EAI"><title>Color in life.</title><p>The coloration of this new species is highly variable, so color is not a reliable characteristic for identification. The body color often resembles the color of the habitat substrate. Common body colors include dark brown or grayish black (Fig. <xref ref-type="fig" rid="F2">2E</xref>) or ivory white (Fig. <xref ref-type="fig" rid="F2">2F</xref>), with occasional individuals appearing in pale brown or orange (Fig. <xref ref-type="fig" rid="F2">2G, H</xref>). The carapace frequently has scattered spots, and the ambulatory legs often exhibit banding (e.g., Fig. <xref ref-type="fig" rid="F2">2E–G</xref>). The preserved specimens examined are pale brown.</p></tp:treatment-sec><tp:treatment-sec sec-type="ecology" id="SECID0ETFAI"><title>Ecology.</title><p>This species primarily inhabits estuaries or freshwater downstream areas influenced by tide, often sheltering under stones or pebbles in shallow waters or near the water. Its habitat is diverse, including sandy bottoms, coral sand, and rocky shores. <italic><tp:taxon-name><tp:taxon-name-part taxon-name-part-type="genus" reg="Ptychognathus">Ptychognathus</tp:taxon-name-part><tp:taxon-name-part taxon-name-part-type="species" reg="dajie">dajie</tp:taxon-name-part></tp:taxon-name></italic> sp. nov. frequently coexists with other <italic><tp:taxon-name><tp:taxon-name-part taxon-name-part-type="genus" reg="Ptychognathus">Ptychognathus</tp:taxon-name-part></tp:taxon-name></italic> species in similar habitat environments. In Taiwan, this species has been observed to be sympatric with several species, such as <italic><tp:taxon-name><tp:taxon-name-part taxon-name-part-type="genus" reg="Ptychognathus">P.</tp:taxon-name-part><tp:taxon-name-part taxon-name-part-type="species" reg="insolitus">insolitus</tp:taxon-name-part></tp:taxon-name></italic>, <italic><tp:taxon-name><tp:taxon-name-part taxon-name-part-type="genus" reg="Ptychognathus">P.</tp:taxon-name-part><tp:taxon-name-part taxon-name-part-type="species" reg="ishii">ishii</tp:taxon-name-part></tp:taxon-name></italic>, <italic><tp:taxon-name><tp:taxon-name-part taxon-name-part-type="genus" reg="Ptychognathus">P.</tp:taxon-name-part><tp:taxon-name-part taxon-name-part-type="species" reg="lipkei">lipkei</tp:taxon-name-part></tp:taxon-name></italic>, <italic><tp:taxon-name><tp:taxon-name-part taxon-name-part-type="genus" reg="Ptychognathus">P.</tp:taxon-name-part><tp:taxon-name-part taxon-name-part-type="species" reg="sakaii">sakaii</tp:taxon-name-part></tp:taxon-name></italic>, <italic><tp:taxon-name><tp:taxon-name-part taxon-name-part-type="genus" reg="Ptychognathus">P.</tp:taxon-name-part><tp:taxon-name-part taxon-name-part-type="species" reg="stimpsoni">stimpsoni</tp:taxon-name-part></tp:taxon-name></italic>, and <italic><tp:taxon-name><tp:taxon-name-part taxon-name-part-type="genus" reg="Ptychognathus">P.</tp:taxon-name-part><tp:taxon-name-part taxon-name-part-type="species" reg="takahasii">takahasii</tp:taxon-name-part></tp:taxon-name></italic>.</p></tp:treatment-sec><tp:treatment-sec sec-type="description" id="SECID0ENIAI"><title>Size.</title><p>Largest male 20.2 × 16.8 mm (<named-content xmlns:xlink="http://www.w3.org/1999/xlink" content-type="dwc:institutional_code" xlink:title="Zoological Collections of the Department of Life Science, National Chung Hsing University, Taichung, Taiwan" xlink:href="http://grbio.org/institution/national-chung-hsing-university" xlink:type="simple">NCHUZOOL</named-content> 16074); largest female 16.8 × 14.5 mm (<named-content xmlns:xlink="http://www.w3.org/1999/xlink" content-type="dwc:institutional_code" xlink:title="Zoological Collections of the Department of Life Science, National Chung Hsing University, Taichung, Taiwan" xlink:href="http://grbio.org/institution/national-chung-hsing-university" xlink:type="simple">NCHUZOOL</named-content> 17336); smallest <abbrev xmlns:xlink="http://www.w3.org/1999/xlink" xlink:title="ovigerous" id="ABBRID0E4IAI" xlink:type="simple">ovig</abbrev>. female 7.7 × 7.0 mm (<named-content xmlns:xlink="http://www.w3.org/1999/xlink" content-type="dwc:institutional_code" xlink:title="Zoological Collections of the Department of Life Science, National Chung Hsing University, Taichung, Taiwan" xlink:href="http://grbio.org/institution/national-chung-hsing-university" xlink:type="simple">NCHUZOOL</named-content> 17342).</p></tp:treatment-sec><tp:treatment-sec sec-type="distribution" id="SECID0EGJAI"><title>Distribution.</title><p>Malaysia (Tioman) (type locality), Japan (Kochi, Ehime, Kanagawa, Izu Islands, and Ryukyu Islands), Taiwan, China (Guangdong), the Philippines (Negros, Cebu, and Camiguin), Indonesia (Sumatra, Ternate, and Bali Island); and Thailand (Phuket) (<xref ref-type="bibr" rid="B5">De Man 1898</xref>, <xref ref-type="bibr" rid="B6">1902</xref>; <xref ref-type="bibr" rid="B2">Dai and Yang 1991</xref>; <xref ref-type="bibr" rid="B28">Ng 2006</xref>; <xref ref-type="bibr" rid="B38">Sasaki 2023</xref>; present study) (Fig. <xref ref-type="fig" rid="F1">1</xref>).</p></tp:treatment-sec><tp:treatment-sec sec-type="etymology" id="SECID0EEKAI"><title>Etymology.</title><p>The species is named in honor of the late Dr. Ngan Kee Ng, who focused on this varunid group as part of her doctoral research. The specific epithet <italic>dajie</italic>, in Chinese, is a form of address to a senior woman in a leadership or caretaker role, similar to “big sister” or “senior sister”. Used as a noun in apposition.</p></tp:treatment-sec><tp:treatment-sec sec-type="remarks" id="SECID0EUKAI"><title>Remarks.</title><p><italic><tp:taxon-name><tp:taxon-name-part taxon-name-part-type="genus" reg="Ptychognathus">Ptychognathus</tp:taxon-name-part><tp:taxon-name-part taxon-name-part-type="species" reg="dajie">dajie</tp:taxon-name-part></tp:taxon-name></italic> sp. nov. is morphologically similar to a group of species within <italic><tp:taxon-name><tp:taxon-name-part taxon-name-part-type="genus" reg="Ptychognathus">Ptychognathus</tp:taxon-name-part></tp:taxon-name></italic>, viz. <italic><tp:taxon-name><tp:taxon-name-part taxon-name-part-type="genus" reg="Ptychognathus">P.</tp:taxon-name-part><tp:taxon-name-part taxon-name-part-type="species" reg="barbatus">barbatus</tp:taxon-name-part></tp:taxon-name></italic>, <italic><tp:taxon-name><tp:taxon-name-part taxon-name-part-type="genus" reg="Ptychognathus">P.</tp:taxon-name-part><tp:taxon-name-part taxon-name-part-type="species" reg="glaber">glaber</tp:taxon-name-part></tp:taxon-name></italic>, <italic><tp:taxon-name><tp:taxon-name-part taxon-name-part-type="genus" reg="Ptychognathus">P.</tp:taxon-name-part><tp:taxon-name-part taxon-name-part-type="species" reg="guijulugani">guijulugani</tp:taxon-name-part></tp:taxon-name></italic>, <italic><tp:taxon-name><tp:taxon-name-part taxon-name-part-type="genus" reg="Ptychognathus">P.</tp:taxon-name-part><tp:taxon-name-part taxon-name-part-type="species" reg="ngankeeae">ngankeeae</tp:taxon-name-part></tp:taxon-name></italic> De Mazancourt, Mazel, Marquet, Poupin &amp; Keith, 2024, <italic><tp:taxon-name><tp:taxon-name-part taxon-name-part-type="genus" reg="Ptychognathus">P.</tp:taxon-name-part><tp:taxon-name-part taxon-name-part-type="species" reg="pusillus">pusillus</tp:taxon-name-part></tp:taxon-name></italic>, <italic><tp:taxon-name><tp:taxon-name-part taxon-name-part-type="genus" reg="Ptychognathus">P.</tp:taxon-name-part><tp:taxon-name-part taxon-name-part-type="species" reg="sakaii">sakaii</tp:taxon-name-part></tp:taxon-name></italic>, and <italic><tp:taxon-name><tp:taxon-name-part taxon-name-part-type="genus" reg="Ptychognathus">P.</tp:taxon-name-part><tp:taxon-name-part taxon-name-part-type="species" reg="stimpsoni">stimpsoni</tp:taxon-name-part></tp:taxon-name></italic>, in the following features: small body size, subquadrate carapace, and ambulatory legs without densely long setae. Nonetheless, the new species can be distinguished from these congeners primarily by the shape of the male telson and the pattern of setation in the ambulatory legs and male telson. The morphology of the male telson in <italic><tp:taxon-name><tp:taxon-name-part taxon-name-part-type="genus" reg="Ptychognathus">P.</tp:taxon-name-part><tp:taxon-name-part taxon-name-part-type="species" reg="dajie">dajie</tp:taxon-name-part></tp:taxon-name></italic> sp. nov., in particular, is rather unique in the genus in that the distal margin of male telson is obviously concave and with a distinct tuft of setae (Figs <xref ref-type="fig" rid="F2">2B</xref>, <xref ref-type="fig" rid="F3">3I</xref>) (vs neither concave nor truncated and without tufts of setae in other species). There is, however, no obvious interspecific difference in female telsons. Moreover, based on the unique morphology of the male telson in this species, <xref ref-type="bibr" rid="B11">Hsu and Shih (2020)</xref> also recognized it as distinct from <italic><tp:taxon-name><tp:taxon-name-part taxon-name-part-type="genus" reg="Ptychognathus">P.</tp:taxon-name-part><tp:taxon-name-part taxon-name-part-type="species" reg="barbatus">barbatus</tp:taxon-name-part></tp:taxon-name></italic> and referred to it as <tp:taxon-name><tp:taxon-name-part taxon-name-part-type="genus" reg="Ptychognathus">P.</tp:taxon-name-part><tp:taxon-name-part taxon-name-part-type="uncertainty-rank">aff.</tp:taxon-name-part><tp:taxon-name-part taxon-name-part-type="species" reg="barbatus">barbatus</tp:taxon-name-part></tp:taxon-name>.</p><p><italic><tp:taxon-name><tp:taxon-name-part taxon-name-part-type="genus" reg="Ptychognathus">Ptychognathus</tp:taxon-name-part><tp:taxon-name-part taxon-name-part-type="species" reg="dajie">dajie</tp:taxon-name-part></tp:taxon-name></italic> sp. nov. can be further differentiated from other congeners by the form of the carapace and the setation of the ambulatory legs. In <italic><tp:taxon-name><tp:taxon-name-part taxon-name-part-type="genus" reg="Ptychognathus">P.</tp:taxon-name-part><tp:taxon-name-part taxon-name-part-type="species" reg="dajie">dajie</tp:taxon-name-part></tp:taxon-name></italic> sp. nov., there are three obvious anterolateral teeth (including the external orbital tooth) on the carapace, and the second tooth is distinct and bluntly triangular (Fig. <xref ref-type="fig" rid="F3">3A</xref>) (vs single tooth and 1 or 2 notches or weak teeth in <italic><tp:taxon-name><tp:taxon-name-part taxon-name-part-type="genus" reg="Ptychognathus">P.</tp:taxon-name-part><tp:taxon-name-part taxon-name-part-type="species" reg="glaber">glaber</tp:taxon-name-part></tp:taxon-name></italic> and <italic><tp:taxon-name><tp:taxon-name-part taxon-name-part-type="genus" reg="Ptychognathus">P.</tp:taxon-name-part><tp:taxon-name-part taxon-name-part-type="species" reg="sakaii">sakaii</tp:taxon-name-part></tp:taxon-name></italic>; <xref ref-type="bibr" rid="B21">Komai et al. 2021</xref>: figs 1A, 2A; <xref ref-type="bibr" rid="B15">Hsu et al. 2022</xref>: figs 1A, 2A).</p><p>Although <italic><tp:taxon-name><tp:taxon-name-part taxon-name-part-type="genus" reg="Ptychognathus">P.</tp:taxon-name-part><tp:taxon-name-part taxon-name-part-type="species" reg="dajie">dajie</tp:taxon-name-part></tp:taxon-name></italic> sp. nov. and four other closely allied species (<italic><tp:taxon-name><tp:taxon-name-part taxon-name-part-type="genus" reg="Ptychognathus">P.</tp:taxon-name-part><tp:taxon-name-part taxon-name-part-type="species" reg="barbatus">barbatus</tp:taxon-name-part></tp:taxon-name></italic>, <italic><tp:taxon-name><tp:taxon-name-part taxon-name-part-type="genus" reg="Ptychognathus">P.</tp:taxon-name-part><tp:taxon-name-part taxon-name-part-type="species" reg="guijulugani">guijulugani</tp:taxon-name-part></tp:taxon-name></italic>, <italic><tp:taxon-name><tp:taxon-name-part taxon-name-part-type="genus" reg="Ptychognathus">P.</tp:taxon-name-part><tp:taxon-name-part taxon-name-part-type="species" reg="pusillus">pusillus</tp:taxon-name-part></tp:taxon-name></italic>, and <italic><tp:taxon-name><tp:taxon-name-part taxon-name-part-type="genus" reg="Ptychognathus">P.</tp:taxon-name-part><tp:taxon-name-part taxon-name-part-type="species" reg="stimpsoni">stimpsoni</tp:taxon-name-part></tp:taxon-name></italic>) all have a similar carapace, including shape and anterolateral teeth morphology, they can be distinguished by the setation of the ambulatory legs. In <italic><tp:taxon-name><tp:taxon-name-part taxon-name-part-type="genus" reg="Ptychognathus">P.</tp:taxon-name-part><tp:taxon-name-part taxon-name-part-type="species" reg="stimpsoni">stimpsoni</tp:taxon-name-part></tp:taxon-name></italic>, the surface near the anterior margins of the ambulatory carpi and propodi is covered with dense, short setae (<xref ref-type="bibr" rid="B11">Hsu and Shih 2020</xref>: figs 1C–F, 4G, H) (vs not covered with dense setae in <italic><tp:taxon-name><tp:taxon-name-part taxon-name-part-type="genus" reg="Ptychognathus">P.</tp:taxon-name-part><tp:taxon-name-part taxon-name-part-type="species" reg="dajie">dajie</tp:taxon-name-part></tp:taxon-name></italic>, <italic><tp:taxon-name><tp:taxon-name-part taxon-name-part-type="genus" reg="Ptychognathus">P.</tp:taxon-name-part><tp:taxon-name-part taxon-name-part-type="species" reg="barbatus">barbatus</tp:taxon-name-part></tp:taxon-name></italic>, <italic><tp:taxon-name><tp:taxon-name-part taxon-name-part-type="genus" reg="Ptychognathus">P.</tp:taxon-name-part><tp:taxon-name-part taxon-name-part-type="species" reg="guijulugani">guijulugani</tp:taxon-name-part></tp:taxon-name></italic>, <italic><tp:taxon-name><tp:taxon-name-part taxon-name-part-type="genus" reg="Ptychognathus">P.</tp:taxon-name-part><tp:taxon-name-part taxon-name-part-type="species" reg="ngankeeae">ngankeeae</tp:taxon-name-part></tp:taxon-name></italic>, and <italic><tp:taxon-name><tp:taxon-name-part taxon-name-part-type="genus" reg="Ptychognathus">P.</tp:taxon-name-part><tp:taxon-name-part taxon-name-part-type="species" reg="pusillus">pusillus</tp:taxon-name-part></tp:taxon-name></italic>; Figs <xref ref-type="fig" rid="F2">2</xref>, <xref ref-type="fig" rid="F3">3G, H</xref>, <xref ref-type="fig" rid="F4">4</xref>, <xref ref-type="fig" rid="F5">5</xref>; see <xref ref-type="bibr" rid="B42">Tesch 1918</xref>: pl. 4, fig. 6; <xref ref-type="bibr" rid="B7">De Man 1905</xref>: pl. 17, fig. 1; <xref ref-type="bibr" rid="B8">De Mazancourt et al. 2024</xref>: figs 11E, F, 12A, C, 13E, F). There are five species within <italic><tp:taxon-name><tp:taxon-name-part taxon-name-part-type="genus" reg="Ptychognathus">Ptychognathus</tp:taxon-name-part></tp:taxon-name></italic>, including <italic><tp:taxon-name><tp:taxon-name-part taxon-name-part-type="genus" reg="Ptychognathus">P.</tp:taxon-name-part><tp:taxon-name-part taxon-name-part-type="species" reg="barbatus">barbatus</tp:taxon-name-part></tp:taxon-name></italic>, <italic><tp:taxon-name><tp:taxon-name-part taxon-name-part-type="genus" reg="Ptychognathus">P.</tp:taxon-name-part><tp:taxon-name-part taxon-name-part-type="species" reg="guijulugani">guijulugani</tp:taxon-name-part></tp:taxon-name></italic>, <italic><tp:taxon-name><tp:taxon-name-part taxon-name-part-type="genus" reg="Ptychognathus">P.</tp:taxon-name-part><tp:taxon-name-part taxon-name-part-type="species" reg="ngankeeae">ngankeeae</tp:taxon-name-part></tp:taxon-name></italic>, <italic><tp:taxon-name><tp:taxon-name-part taxon-name-part-type="genus" reg="Ptychognathus">P.</tp:taxon-name-part><tp:taxon-name-part taxon-name-part-type="species" reg="pusillus">pusillus</tp:taxon-name-part></tp:taxon-name></italic>, and <italic><tp:taxon-name><tp:taxon-name-part taxon-name-part-type="genus" reg="Ptychognathus">P.</tp:taxon-name-part><tp:taxon-name-part taxon-name-part-type="species" reg="dajie">dajie</tp:taxon-name-part></tp:taxon-name></italic> sp. nov., have very similar morphologies in the carapace, chelipeds, and shape of ambulatory legs; they can be discriminated by male pleons, the setation of ambulatory legs, and G1s (Table <xref ref-type="table" rid="T2">2</xref>). In <italic><tp:taxon-name><tp:taxon-name-part taxon-name-part-type="genus" reg="Ptychognathus">P.</tp:taxon-name-part><tp:taxon-name-part taxon-name-part-type="species" reg="dajie">dajie</tp:taxon-name-part></tp:taxon-name></italic> sp. nov., as mentioned above, the distal margin of male telson is distinctly concave, with a distinct tuft of setae (Figs <xref ref-type="fig" rid="F2">2B</xref>, <xref ref-type="fig" rid="F3">3I</xref>) (vs not concave and without distinct tuft of setae in other four species; Fig. <xref ref-type="fig" rid="F4">4B, D, F</xref>; see <xref ref-type="bibr" rid="B8">De Mazancourt et al. 2024</xref>: fig. 13G). In term of the setation of ambulatory legs, there are some differences between these five species: a) in <italic><tp:taxon-name><tp:taxon-name-part taxon-name-part-type="genus" reg="Ptychognathus">P.</tp:taxon-name-part><tp:taxon-name-part taxon-name-part-type="species" reg="dajie">dajie</tp:taxon-name-part></tp:taxon-name></italic> sp. nov., the anterior margin of the P4 propodus bears setae only on the distal part, while the rest of the margins are almost glabrous (Figs <xref ref-type="fig" rid="F2">2</xref>, <xref ref-type="fig" rid="F3">3G</xref>, <xref ref-type="fig" rid="F5">5A</xref>) [vs almost whole anterior margin covered with setae, denser in distal part in <italic><tp:taxon-name><tp:taxon-name-part taxon-name-part-type="genus" reg="Ptychognathus">P.</tp:taxon-name-part><tp:taxon-name-part taxon-name-part-type="species" reg="barbatus">barbatus</tp:taxon-name-part></tp:taxon-name></italic>; Figs <xref ref-type="fig" rid="F4">4A, B</xref>, <xref ref-type="fig" rid="F5">5B</xref>; see <xref ref-type="bibr" rid="B8">De Mazancourt et al. 2024</xref>: fig. 11E); the anterior margins are almost glabrous in <italic><tp:taxon-name><tp:taxon-name-part taxon-name-part-type="genus" reg="Ptychognathus">P.</tp:taxon-name-part><tp:taxon-name-part taxon-name-part-type="species" reg="guijulugani">guijulugani</tp:taxon-name-part></tp:taxon-name></italic>, <italic><tp:taxon-name><tp:taxon-name-part taxon-name-part-type="genus" reg="Ptychognathus">P.</tp:taxon-name-part><tp:taxon-name-part taxon-name-part-type="species" reg="ngankeeae">ngankeeae</tp:taxon-name-part></tp:taxon-name></italic>, and <italic><tp:taxon-name><tp:taxon-name-part taxon-name-part-type="genus" reg="Ptychognathus">P.</tp:taxon-name-part><tp:taxon-name-part taxon-name-part-type="species" reg="pusillus">pusillus</tp:taxon-name-part></tp:taxon-name></italic> (Figs <xref ref-type="fig" rid="F4">4C–F</xref>, <xref ref-type="fig" rid="F5">5C, D</xref>; see <xref ref-type="bibr" rid="B8">De Mazancourt et al. 2024</xref>: fig. 13E)]; b) in three species (<italic><tp:taxon-name><tp:taxon-name-part taxon-name-part-type="genus" reg="Ptychognathus">P.</tp:taxon-name-part><tp:taxon-name-part taxon-name-part-type="species" reg="dajie">dajie</tp:taxon-name-part></tp:taxon-name></italic> sp. nov., <italic><tp:taxon-name><tp:taxon-name-part taxon-name-part-type="genus" reg="Ptychognathus">P.</tp:taxon-name-part><tp:taxon-name-part taxon-name-part-type="species" reg="ngankeeae">ngankeeae</tp:taxon-name-part></tp:taxon-name></italic> and <italic><tp:taxon-name><tp:taxon-name-part taxon-name-part-type="genus" reg="Ptychognathus">P.</tp:taxon-name-part><tp:taxon-name-part taxon-name-part-type="species" reg="pusillus">pusillus</tp:taxon-name-part></tp:taxon-name></italic>), the P5 propodi bear short setae on distal 1/3–1/2 of posterior margins, and distal anterior margins (Figs <xref ref-type="fig" rid="F2">2</xref>, <xref ref-type="fig" rid="F3">3H</xref>, <xref ref-type="fig" rid="F4">4E, F</xref>, <xref ref-type="fig" rid="F5">5A, D</xref>; see <xref ref-type="bibr" rid="B8">De Mazancourt et al. 2024</xref>: fig. 13F) [vs with short setae on distal 1/3–1/2 of posterior margin, and distal 1/2–2/3 anterior margin in <italic><tp:taxon-name><tp:taxon-name-part taxon-name-part-type="genus" reg="Ptychognathus">P.</tp:taxon-name-part><tp:taxon-name-part taxon-name-part-type="species" reg="barbatus">barbatus</tp:taxon-name-part></tp:taxon-name></italic> (Figs <xref ref-type="fig" rid="F4">4A, B</xref>, <xref ref-type="fig" rid="F5">5B</xref>; see <xref ref-type="bibr" rid="B8">De Mazancourt et al. 2024</xref>: fig. 11F); with dense long setae on distal 1/2–2/3 of posterior margin, and with short setae on distal anterior margin in <italic><tp:taxon-name><tp:taxon-name-part taxon-name-part-type="genus" reg="Ptychognathus">P.</tp:taxon-name-part><tp:taxon-name-part taxon-name-part-type="species" reg="guijulugani">guijulugani</tp:taxon-name-part></tp:taxon-name></italic> (Figs <xref ref-type="fig" rid="F4">4C, D</xref>, <xref ref-type="fig" rid="F5">5C</xref>)]. In addition, the chitinous structure of <abbrev xmlns:xlink="http://www.w3.org/1999/xlink" xlink:title="male first gonopod" id="ABBRID0EU5AI" xlink:type="simple">G1</abbrev> are also different: in <italic><tp:taxon-name><tp:taxon-name-part taxon-name-part-type="genus" reg="Ptychognathus">P.</tp:taxon-name-part><tp:taxon-name-part taxon-name-part-type="species" reg="dajie">dajie</tp:taxon-name-part></tp:taxon-name></italic> sp. nov., the chitinous structure is a truncated lobe in lateral view, and the two angles are strongly prominent (Fig. <xref ref-type="fig" rid="F3">3K–P</xref>) [vs chitinous structure bluntly rounded, angles not prominent in <italic><tp:taxon-name><tp:taxon-name-part taxon-name-part-type="genus" reg="Ptychognathus">P.</tp:taxon-name-part><tp:taxon-name-part taxon-name-part-type="species" reg="barbatus">barbatus</tp:taxon-name-part></tp:taxon-name></italic>, <italic><tp:taxon-name><tp:taxon-name-part taxon-name-part-type="genus" reg="Ptychognathus">P.</tp:taxon-name-part><tp:taxon-name-part taxon-name-part-type="species" reg="ngankeeae">ngankeeae</tp:taxon-name-part></tp:taxon-name></italic>, and <italic><tp:taxon-name><tp:taxon-name-part taxon-name-part-type="genus" reg="Ptychognathus">P.</tp:taxon-name-part><tp:taxon-name-part taxon-name-part-type="species" reg="pusillus">pusillus</tp:taxon-name-part></tp:taxon-name></italic>; Fig. <xref ref-type="fig" rid="F6">6A, B, E, F</xref>; see <xref ref-type="bibr" rid="B8">De Mazancourt et al. 2024</xref>: figs 11I, 13H); chitinous structure truncated, two angles slightly prominent in <italic><tp:taxon-name><tp:taxon-name-part taxon-name-part-type="genus" reg="Ptychognathus">P.</tp:taxon-name-part><tp:taxon-name-part taxon-name-part-type="species" reg="guijulugani">guijulugani</tp:taxon-name-part></tp:taxon-name></italic> (Fig. <xref ref-type="fig" rid="F6">6C, D</xref>)].</p><fig id="F4" position="float" orientation="portrait"><object-id xmlns:xlink="http://www.w3.org/1999/xlink" content-type="doi" xlink:type="simple">10.3897/zookeys.1243.152263.figure4</object-id><object-id xmlns:xlink="http://www.w3.org/1999/xlink" content-type="arpha" xlink:type="simple">0E92AEC5-362B-5869-A01D-5379EFC3B1FD</object-id><label>Figure 4.</label><caption><p>Three species of <italic><tp:taxon-name><tp:taxon-name-part taxon-name-part-type="genus" reg="Ptychognathus">Ptychognathus</tp:taxon-name-part></tp:taxon-name></italic>. <bold>A, B.</bold><italic><tp:taxon-name><tp:taxon-name-part taxon-name-part-type="genus" reg="Ptychognathus">Ptychognathus</tp:taxon-name-part><tp:taxon-name-part taxon-name-part-type="species" reg="barbatus">barbatus</tp:taxon-name-part></tp:taxon-name></italic> (A. Milne-Edwards, 1873) (male, <abbrev xmlns:xlink="http://www.w3.org/1999/xlink" xlink:title="carapace width" id="ABBRID0E2BBI" xlink:type="simple">CW</abbrev> 10.2 mm, <named-content xmlns:xlink="http://www.w3.org/1999/xlink" content-type="dwc:institutional_code" xlink:title="Zoological Reference Collection of the Lee Kong Chian Natural History Museum, National University of Singapore" xlink:href="http://grbio.org/institution/national-university-singapore" xlink:type="simple">ZRC</named-content> 2019.1806); <bold>C, D.</bold><italic><tp:taxon-name><tp:taxon-name-part taxon-name-part-type="genus" reg="Ptychognathus">Ptychognathus</tp:taxon-name-part><tp:taxon-name-part taxon-name-part-type="species" reg="guijulugani">guijulugani</tp:taxon-name-part></tp:taxon-name></italic> Rathbun, 1914 (male, <abbrev xmlns:xlink="http://www.w3.org/1999/xlink" xlink:title="carapace width" id="ABBRID0ERCBI" xlink:type="simple">CW</abbrev> 8.8 mm, <named-content xmlns:xlink="http://www.w3.org/1999/xlink" content-type="dwc:institutional_code" xlink:title="Zoological Collections of the Department of Life Science, National Chung Hsing University, Taichung, Taiwan" xlink:href="http://grbio.org/institution/national-chung-hsing-university" xlink:type="simple">NCHUZOOL</named-content> 17334); <bold>E, F.</bold><italic><tp:taxon-name><tp:taxon-name-part taxon-name-part-type="genus" reg="Ptychognathus">Ptychognathus</tp:taxon-name-part><tp:taxon-name-part taxon-name-part-type="species" reg="pusillus">pusillus</tp:taxon-name-part></tp:taxon-name></italic> Heller, 1865 (male, <abbrev xmlns:xlink="http://www.w3.org/1999/xlink" xlink:title="carapace width" id="ABBRID0EHDBI" xlink:type="simple">CW</abbrev> 13.2 mm, <named-content xmlns:xlink="http://www.w3.org/1999/xlink" content-type="dwc:institutional_code" xlink:title="Zoological Reference Collection of the Lee Kong Chian Natural History Museum, National University of Singapore" xlink:href="http://grbio.org/institution/national-university-singapore" xlink:type="simple">ZRC</named-content> 2013.1844). <bold>A, C, E.</bold> Dorsal view; <bold>B, D, F.</bold> Ventral view.</p></caption><graphic xmlns:xlink="http://www.w3.org/1999/xlink" xlink:href="zookeys-1243-269_article-152263__-g004.jpg" position="float" orientation="portrait" xlink:type="simple" id="oo_1362735.jpg"><uri content-type="original_file" xlink:type="simple">https://binary.pensoft.net/fig/1362735</uri></graphic></fig><fig id="F5" position="float" orientation="portrait"><object-id xmlns:xlink="http://www.w3.org/1999/xlink" content-type="doi" xlink:type="simple">10.3897/zookeys.1243.152263.figure5</object-id><object-id xmlns:xlink="http://www.w3.org/1999/xlink" content-type="arpha" xlink:type="simple">EDA01B47-83CA-5D44-867A-7E1DFB0F1478</object-id><label>Figure 5.</label><caption><p>The right P4 and P5 of four species of <italic><tp:taxon-name><tp:taxon-name-part taxon-name-part-type="genus" reg="Ptychognathus">Ptychognathus</tp:taxon-name-part></tp:taxon-name></italic> (dorsal view). <bold>A.</bold><italic><tp:taxon-name><tp:taxon-name-part taxon-name-part-type="genus" reg="Ptychognathus">P.</tp:taxon-name-part><tp:taxon-name-part taxon-name-part-type="species" reg="dajie">dajie</tp:taxon-name-part></tp:taxon-name></italic> sp. nov. (holotype male, <abbrev xmlns:xlink="http://www.w3.org/1999/xlink" xlink:title="carapace width" id="ABBRID0EVEBI" xlink:type="simple">CW</abbrev> 13.2 mm, <named-content xmlns:xlink="http://www.w3.org/1999/xlink" content-type="dwc:institutional_code" xlink:title="Zoological Reference Collection of the Lee Kong Chian Natural History Museum, National University of Singapore" xlink:href="http://grbio.org/institution/national-university-singapore" xlink:type="simple">ZRC</named-content> 2024.0072); <bold>B.</bold><italic><tp:taxon-name><tp:taxon-name-part taxon-name-part-type="genus" reg="Ptychognathus">Ptychognathus</tp:taxon-name-part><tp:taxon-name-part taxon-name-part-type="species" reg="barbatus">barbatus</tp:taxon-name-part></tp:taxon-name></italic> (male, <abbrev xmlns:xlink="http://www.w3.org/1999/xlink" xlink:title="carapace width" id="ABBRID0ELFBI" xlink:type="simple">CW</abbrev> 10.2 mm, <named-content xmlns:xlink="http://www.w3.org/1999/xlink" content-type="dwc:institutional_code" xlink:title="Zoological Reference Collection of the Lee Kong Chian Natural History Museum, National University of Singapore" xlink:href="http://grbio.org/institution/national-university-singapore" xlink:type="simple">ZRC</named-content> 2019.1806); <bold>C.</bold><italic><tp:taxon-name><tp:taxon-name-part taxon-name-part-type="genus" reg="Ptychognathus">Ptychognathus</tp:taxon-name-part><tp:taxon-name-part taxon-name-part-type="species" reg="guijulugani">guijulugani</tp:taxon-name-part></tp:taxon-name></italic> (male, <abbrev xmlns:xlink="http://www.w3.org/1999/xlink" xlink:title="carapace width" id="ABBRID0EBGBI" xlink:type="simple">CW</abbrev> 8.8 mm, <named-content xmlns:xlink="http://www.w3.org/1999/xlink" content-type="dwc:institutional_code" xlink:title="Zoological Collections of the Department of Life Science, National Chung Hsing University, Taichung, Taiwan" xlink:href="http://grbio.org/institution/national-chung-hsing-university" xlink:type="simple">NCHUZOOL</named-content> 17334); <bold>D.</bold><italic><tp:taxon-name><tp:taxon-name-part taxon-name-part-type="genus" reg="Ptychognathus">Ptychognathus</tp:taxon-name-part><tp:taxon-name-part taxon-name-part-type="species" reg="pusillus">pusillus</tp:taxon-name-part></tp:taxon-name></italic> (male, <abbrev xmlns:xlink="http://www.w3.org/1999/xlink" xlink:title="carapace width" id="ABBRID0EXGBI" xlink:type="simple">CW</abbrev> 13.2 mm, <named-content xmlns:xlink="http://www.w3.org/1999/xlink" content-type="dwc:institutional_code" xlink:title="Zoological Reference Collection of the Lee Kong Chian Natural History Museum, National University of Singapore" xlink:href="http://grbio.org/institution/national-university-singapore" xlink:type="simple">ZRC</named-content> 2013.1844). Scale bars: 3 mm.</p></caption><graphic xmlns:xlink="http://www.w3.org/1999/xlink" xlink:href="zookeys-1243-269_article-152263__-g005.jpg" position="float" orientation="portrait" xlink:type="simple" id="oo_1362736.jpg"><uri content-type="original_file" xlink:type="simple">https://binary.pensoft.net/fig/1362736</uri></graphic></fig><fig id="F6" position="float" orientation="portrait"><object-id xmlns:xlink="http://www.w3.org/1999/xlink" content-type="doi" xlink:type="simple">10.3897/zookeys.1243.152263.figure6</object-id><object-id xmlns:xlink="http://www.w3.org/1999/xlink" content-type="arpha" xlink:type="simple">BE74EFF0-EE5A-567A-AB59-4422BF34951A</object-id><label>Figure 6.</label><caption><p>The right G1s of three species of <italic><tp:taxon-name><tp:taxon-name-part taxon-name-part-type="genus" reg="Ptychognathus">Ptychognathus</tp:taxon-name-part></tp:taxon-name></italic>. <bold>A, B.</bold><italic><tp:taxon-name><tp:taxon-name-part taxon-name-part-type="genus" reg="Ptychognathus">Ptychognathus</tp:taxon-name-part><tp:taxon-name-part taxon-name-part-type="species" reg="barbatus">barbatus</tp:taxon-name-part></tp:taxon-name></italic> (male, <abbrev xmlns:xlink="http://www.w3.org/1999/xlink" xlink:title="carapace width" id="ABBRID0EBIBI" xlink:type="simple">CW</abbrev> 10.2 mm, <named-content xmlns:xlink="http://www.w3.org/1999/xlink" content-type="dwc:institutional_code" xlink:title="Zoological Reference Collection of the Lee Kong Chian Natural History Museum, National University of Singapore" xlink:href="http://grbio.org/institution/national-university-singapore" xlink:type="simple">ZRC</named-content> 2019.1806); <bold>C, D.</bold><italic><tp:taxon-name><tp:taxon-name-part taxon-name-part-type="genus" reg="Ptychognathus">Ptychognathus</tp:taxon-name-part><tp:taxon-name-part taxon-name-part-type="species" reg="guijulugani">guijulugani</tp:taxon-name-part></tp:taxon-name></italic> (male, <abbrev xmlns:xlink="http://www.w3.org/1999/xlink" xlink:title="carapace width" id="ABBRID0EXIBI" xlink:type="simple">CW</abbrev> 8.8 mm, <named-content xmlns:xlink="http://www.w3.org/1999/xlink" content-type="dwc:institutional_code" xlink:title="Zoological Collections of the Department of Life Science, National Chung Hsing University, Taichung, Taiwan" xlink:href="http://grbio.org/institution/national-chung-hsing-university" xlink:type="simple">NCHUZOOL</named-content> 17334); <bold>E, F.</bold><italic><tp:taxon-name><tp:taxon-name-part taxon-name-part-type="genus" reg="Ptychognathus">Ptychognathus</tp:taxon-name-part><tp:taxon-name-part taxon-name-part-type="species" reg="pusillus">pusillus</tp:taxon-name-part></tp:taxon-name></italic> (male, <abbrev xmlns:xlink="http://www.w3.org/1999/xlink" xlink:title="carapace width" id="ABBRID0ENJBI" xlink:type="simple">CW</abbrev> 13.2 mm, <named-content xmlns:xlink="http://www.w3.org/1999/xlink" content-type="dwc:institutional_code" xlink:title="Zoological Reference Collection of the Lee Kong Chian Natural History Museum, National University of Singapore" xlink:href="http://grbio.org/institution/national-university-singapore" xlink:type="simple">ZRC</named-content> 2013.1844). <bold>A, C, E.</bold> Dorsal view; <bold>B, D, F.</bold> Lateral view. Scale bars: 1 mm.</p></caption><graphic xmlns:xlink="http://www.w3.org/1999/xlink" xlink:href="zookeys-1243-269_article-152263__-g006.jpg" position="float" orientation="portrait" xlink:type="simple" id="oo_1362737.jpg"><uri content-type="original_file" xlink:type="simple">https://binary.pensoft.net/fig/1362737</uri></graphic></fig><table-wrap id="T2" position="float" orientation="portrait"><label>Table 2.</label><caption><p>Comparison of characters of five species of <italic><tp:taxon-name><tp:taxon-name-part taxon-name-part-type="genus" reg="Ptychognathus">Ptychognathus</tp:taxon-name-part></tp:taxon-name></italic>.</p></caption><table id="TID0ES6AI" rules="all"><tbody><tr><th rowspan="1" colspan="1">Character</th><th rowspan="1" colspan="1"><italic><tp:taxon-name><tp:taxon-name-part taxon-name-part-type="genus" reg="Ptychognathus">P.</tp:taxon-name-part><tp:taxon-name-part taxon-name-part-type="species" reg="dajie">dajie</tp:taxon-name-part></tp:taxon-name></italic> sp. nov.</th><th rowspan="1" colspan="1">
                      <italic>
                        <tp:taxon-name><tp:taxon-name-part taxon-name-part-type="genus" reg="Ptychognathus">P.</tp:taxon-name-part><tp:taxon-name-part taxon-name-part-type="species" reg="barbatus">barbatus</tp:taxon-name-part></tp:taxon-name>
                      </italic>
                    </th><th rowspan="1" colspan="1">
                      <italic>
                        <tp:taxon-name><tp:taxon-name-part taxon-name-part-type="genus" reg="Ptychognathus">P.</tp:taxon-name-part><tp:taxon-name-part taxon-name-part-type="species" reg="guijulugani">guijulugani</tp:taxon-name-part></tp:taxon-name>
                      </italic>
                    </th><th rowspan="1" colspan="1">
                      <italic>
                        <tp:taxon-name><tp:taxon-name-part taxon-name-part-type="genus" reg="Ptychognathus">P.</tp:taxon-name-part><tp:taxon-name-part taxon-name-part-type="species" reg="ngankeeae">ngankeeae</tp:taxon-name-part></tp:taxon-name>
                      </italic>
                    </th><th rowspan="1" colspan="1">
                      <italic>
                        <tp:taxon-name><tp:taxon-name-part taxon-name-part-type="genus" reg="Ptychognathus">P.</tp:taxon-name-part><tp:taxon-name-part taxon-name-part-type="species" reg="pusillus">pusillus</tp:taxon-name-part></tp:taxon-name>
                      </italic>
                    </th></tr><tr><td rowspan="1" colspan="1">Male telson (distal margin)</td><td rowspan="1" colspan="1">concave, with distinct tuft of setae (Figs <xref ref-type="fig" rid="F2">2B</xref>, <xref ref-type="fig" rid="F3">3I, I</xref>’)</td><td rowspan="1" colspan="1">not concave, without tufts of setae (Fig. <xref ref-type="fig" rid="F4">4B</xref>)</td><td rowspan="1" colspan="1">not concave, without tufts of setae (Fig. <xref ref-type="fig" rid="F4">4D</xref>)</td><td rowspan="1" colspan="1">not concave, without tufts of setae (<xref ref-type="bibr" rid="B8">De Mazancourt et al. 2024</xref>: fig. 13G)</td><td rowspan="1" colspan="1">not concave, without tufts of setae (Fig. <xref ref-type="fig" rid="F4">4F</xref>)</td></tr><tr><td rowspan="1" colspan="1">P4 anterior margin</td><td rowspan="1" colspan="1">setae only on the distal part, rest almost glabrous (Figs <xref ref-type="fig" rid="F3">3G</xref>, <xref ref-type="fig" rid="F5">5A</xref>)</td><td rowspan="1" colspan="1">setae on almost whole margin, denser in distal part (Fig. <xref ref-type="fig" rid="F5">5B</xref>)</td><td rowspan="1" colspan="1">almost glabrous (Fig. <xref ref-type="fig" rid="F5">5C</xref>)</td><td rowspan="1" colspan="1">almost glabrous (<xref ref-type="bibr" rid="B8">De Mazancourt et al. 2024</xref>: fig. 13E)</td><td rowspan="1" colspan="1">almost glabrous (Fig. <xref ref-type="fig" rid="F5">5D</xref>)</td></tr><tr><td rowspan="1" colspan="1">P5 anterior margin</td><td rowspan="1" colspan="1">setae only on distal part (Figs <xref ref-type="fig" rid="F3">3H</xref>, <xref ref-type="fig" rid="F5">5A</xref>)</td><td rowspan="1" colspan="1">setae on distal 1/3–1/2 (Fig. <xref ref-type="fig" rid="F5">5B</xref>)</td><td rowspan="1" colspan="1">setae only on distal part (Fig. <xref ref-type="fig" rid="F5">5C</xref>)</td><td rowspan="1" colspan="1">setae only on distal part (<xref ref-type="bibr" rid="B8">De Mazancourt et al. 2024</xref>: fig. 13F)</td><td rowspan="1" colspan="1">setae only on distal part (Fig. <xref ref-type="fig" rid="F5">5D</xref>)</td></tr><tr><td rowspan="1" colspan="1">P5 posterior margin</td><td rowspan="1" colspan="1">short setae (Figs <xref ref-type="fig" rid="F3">3H</xref>, <xref ref-type="fig" rid="F5">5A</xref>)</td><td rowspan="1" colspan="1">short setae (Fig. <xref ref-type="fig" rid="F5">5B</xref>)</td><td rowspan="1" colspan="1">dense long setae (Fig. <xref ref-type="fig" rid="F5">5C</xref>)</td><td rowspan="1" colspan="1">short setae (<xref ref-type="bibr" rid="B8">De Mazancourt et al. 2024</xref>: fig. 13F)</td><td rowspan="1" colspan="1">short setae (Fig. <xref ref-type="fig" rid="F5">5D</xref>)</td></tr><tr><td rowspan="1" colspan="1"><abbrev xmlns:xlink="http://www.w3.org/1999/xlink" xlink:title="male first gonopod" id="ABBRID0EHTBI" xlink:type="simple">G1</abbrev> (chitinous structure)</td><td rowspan="1" colspan="1">truncated, angles strongly prominent (Fig. <xref ref-type="fig" rid="F3">3K–P</xref>)</td><td rowspan="1" colspan="1">rounded, angles not prominent (Fig. <xref ref-type="fig" rid="F6">6A, B</xref>)</td><td rowspan="1" colspan="1">truncated, angles slightly prominent (Fig. <xref ref-type="fig" rid="F6">6C, D</xref>)</td><td rowspan="1" colspan="1">rounded, angles not prominent (<xref ref-type="bibr" rid="B8">De Mazancourt et al. 2024</xref>: fig. 13H)</td><td rowspan="1" colspan="1">rounded, angles not prominent (Fig. <xref ref-type="fig" rid="F6">6E, F</xref>)</td></tr></tbody></table></table-wrap></tp:treatment-sec><tp:treatment-sec><!--Section generated to contain objects referenced in tp:taxon-treatment.--><fig id="F1" position="float" orientation="portrait"><object-id xmlns:xlink="http://www.w3.org/1999/xlink" content-type="doi" xlink:type="simple">10.3897/zookeys.1243.152263.figure1</object-id><object-id xmlns:xlink="http://www.w3.org/1999/xlink" content-type="arpha" xlink:type="simple">854D4074-5690-5D59-B9AF-F4C8512B7BF1</object-id><label>Figure 1.</label><caption><p>The collection sites of <italic><tp:taxon-name><tp:taxon-name-part taxon-name-part-type="genus" reg="Ptychognathus">Ptychognathus</tp:taxon-name-part><tp:taxon-name-part taxon-name-part-type="species" reg="dajie">dajie</tp:taxon-name-part></tp:taxon-name></italic> sp. nov. in East and Southeast Asia. Solid symbols mean collection sites of specimens used in present study; empty symbols mean the additional records only from references. 1–11 refer to Table <xref ref-type="table" rid="T1">1</xref>; 12, Lanyu Island, Taiwan; 13, Miyako Islands, Japan; 14, Amami Island, Japan; 15, Kochi and Ehime, Japan; 16, Kanagawa, Japan; 17, Izu Islands, Japan; 18, Guangdong, China; 19, Negros, the Philippines; 20, Cebu, the Philippines; 21, Tioman Island, Malaysia; 22, Penang, Malaysia; 23, Phuket, Thailand; 24, Ternate, Indonesia; 25, Ambon Island, Indonesia.</p></caption><graphic xmlns:xlink="http://www.w3.org/1999/xlink" xlink:href="zookeys-1243-269_article-152263__-g001.jpg" position="float" orientation="portrait" xlink:type="simple" id="oo_1362732.jpg"><uri content-type="original_file" xlink:type="simple">https://binary.pensoft.net/fig/1362732</uri></graphic></fig><table-wrap id="T1" position="float" orientation="portrait"><label>Table 1.</label><caption><p>The haplotypes of the cytochrome c oxidase subunit I (<abbrev xmlns:xlink="http://www.w3.org/1999/xlink" xlink:title="cytochrome c oxidase subunit I" id="ABBRID0E3PAC" xlink:type="simple">COI</abbrev>) for the specimens of <italic><tp:taxon-name><tp:taxon-name-part taxon-name-part-type="genus" reg="Ptychognathus">Ptychognathus</tp:taxon-name-part></tp:taxon-name></italic> species used in present study. The numbers in parentheses following the localities indicate the collection sites, corresponding to those shown in Fig. <xref ref-type="fig" rid="F1">1</xref>.</p></caption><table id="TID0E51AG" rules="all"><tbody><tr><th rowspan="1" colspan="1">Species</th><th rowspan="1" colspan="1">Locality</th><th rowspan="1" colspan="1">Sample size</th><th rowspan="1" colspan="1">Accession number</th><th rowspan="1" colspan="1">References</th></tr><tr><td rowspan="2" colspan="1"><italic><tp:taxon-name><tp:taxon-name-part taxon-name-part-type="genus" reg="Ptychognathus">P.</tp:taxon-name-part><tp:taxon-name-part taxon-name-part-type="species" reg="dajie">dajie</tp:taxon-name-part></tp:taxon-name></italic> sp. nov.</td><td rowspan="1" colspan="1">Taiwan: Fubao, Changhua [1]</td><td rowspan="1" colspan="1">1</td><td rowspan="1" colspan="1" style="color: #396ba6">
                <ext-link xmlns:xlink="http://www.w3.org/1999/xlink" ext-link-type="gen" xlink:href="MW000767" xlink:type="simple">MW000767</ext-link>
              </td><td rowspan="1" colspan="1">
                <xref ref-type="bibr" rid="B11">Hsu and Shih (2020)</xref>
              </td></tr><tr><td rowspan="1" colspan="1">Taiwan: Watong, Baisha, Penghu [2]</td><td rowspan="1" colspan="1">1</td><td rowspan="1" colspan="1" style="color: #396ba6">
                <ext-link xmlns:xlink="http://www.w3.org/1999/xlink" ext-link-type="gen" xlink:href="MW000768" xlink:type="simple">MW000768</ext-link>
              </td><td rowspan="1" colspan="1">
                <xref ref-type="bibr" rid="B11">Hsu and Shih (2020)</xref>
              </td></tr><tr><td rowspan="1" colspan="1"/><td rowspan="1" colspan="1">Taiwan: Baoli R. estuary, Pingtung [3]</td><td rowspan="1" colspan="1">1</td><td rowspan="1" colspan="1" style="color: #396ba6">
                <ext-link xmlns:xlink="http://www.w3.org/1999/xlink" ext-link-type="gen" xlink:href="MW000768" xlink:type="simple">MW000768</ext-link>
              </td><td rowspan="1" colspan="1">
                <xref ref-type="bibr" rid="B11">Hsu and Shih (2020)</xref>
              </td></tr><tr><td rowspan="1" colspan="1"/><td rowspan="1" colspan="1">Taiwan: Dulanwan, Taitung [4]</td><td rowspan="1" colspan="1">1</td><td rowspan="1" colspan="1" style="color: #396ba6">
                <ext-link xmlns:xlink="http://www.w3.org/1999/xlink" ext-link-type="gen" xlink:href="MW000767" xlink:type="simple">MW000767</ext-link>
              </td><td rowspan="1" colspan="1">
                <xref ref-type="bibr" rid="B11">Hsu and Shih (2020)</xref>
              </td></tr><tr><td rowspan="1" colspan="1"/><td rowspan="1" colspan="1">Taiwan: Shanyuan, Taitung [5]</td><td rowspan="1" colspan="1">1</td><td rowspan="1" colspan="1" style="color: #396ba6">
                <ext-link xmlns:xlink="http://www.w3.org/1999/xlink" ext-link-type="gen" xlink:href="MW000768" xlink:type="simple">MW000768</ext-link>
              </td><td rowspan="1" colspan="1">
                <xref ref-type="bibr" rid="B11">Hsu and Shih (2020)</xref>
              </td></tr><tr><td rowspan="1" colspan="1"/><td rowspan="1" colspan="1">Taiwan: Shanyuan, Taitung [5]</td><td rowspan="1" colspan="1">1</td><td rowspan="1" colspan="1" style="color: #396ba6">
                <ext-link xmlns:xlink="http://www.w3.org/1999/xlink" ext-link-type="gen" xlink:href="MW000767" xlink:type="simple">MW000767</ext-link>
              </td><td rowspan="1" colspan="1">
                <xref ref-type="bibr" rid="B11">Hsu and Shih (2020)</xref>
              </td></tr><tr><td rowspan="1" colspan="1"/><td rowspan="1" colspan="1">Taiwan: Jihuei, Taitung [6]</td><td rowspan="1" colspan="1">1</td><td rowspan="1" colspan="1" style="color: #396ba6">
                <ext-link xmlns:xlink="http://www.w3.org/1999/xlink" ext-link-type="gen" xlink:href="MW000767" xlink:type="simple">MW000767</ext-link>
              </td><td rowspan="1" colspan="1">
                <xref ref-type="bibr" rid="B11">Hsu and Shih (2020)</xref>
              </td></tr><tr><td rowspan="1" colspan="1"/><td rowspan="1" colspan="1">Taiwan: Yanliao, Hualien [7]</td><td rowspan="1" colspan="1">1</td><td rowspan="1" colspan="1" style="color: #396ba6">
                <ext-link xmlns:xlink="http://www.w3.org/1999/xlink" ext-link-type="gen" xlink:href="MW000769" xlink:type="simple">MW000769</ext-link>
              </td><td rowspan="1" colspan="1">
                <xref ref-type="bibr" rid="B11">Hsu and Shih (2020)</xref>
              </td></tr><tr><td rowspan="1" colspan="1"/><td rowspan="1" colspan="1">Taiwan: Dasi R. estuary, Yilan [8]</td><td rowspan="1" colspan="1">1</td><td rowspan="1" colspan="1" style="color: #396ba6">
                <ext-link xmlns:xlink="http://www.w3.org/1999/xlink" ext-link-type="gen" xlink:href="MW000767" xlink:type="simple">MW000767</ext-link>
              </td><td rowspan="1" colspan="1">
                <xref ref-type="bibr" rid="B11">Hsu and Shih (2020)</xref>
              </td></tr><tr><td rowspan="1" colspan="1"/><td rowspan="1" colspan="1">Japan: Benoki, Okinawa Island [9]</td><td rowspan="1" colspan="1">1</td><td rowspan="1" colspan="1" style="color: #396ba6">
                <ext-link xmlns:xlink="http://www.w3.org/1999/xlink" ext-link-type="gen" xlink:href="PV557377" xlink:type="simple">PV557377</ext-link>
              </td><td rowspan="1" colspan="1">present study</td></tr><tr><td rowspan="1" colspan="1"/><td rowspan="1" colspan="1">Philippines: Camiguin Island [10]</td><td rowspan="1" colspan="1">1</td><td rowspan="1" colspan="1" style="color: #396ba6">
                <ext-link xmlns:xlink="http://www.w3.org/1999/xlink" ext-link-type="gen" xlink:href="PV557378" xlink:type="simple">PV557378</ext-link>
              </td><td rowspan="1" colspan="1">present study</td></tr><tr><td rowspan="1" colspan="1"/><td rowspan="1" colspan="1">Philippines: Camiguin Island [10]</td><td rowspan="1" colspan="1">1</td><td rowspan="1" colspan="1" style="color: #396ba6">
                <ext-link xmlns:xlink="http://www.w3.org/1999/xlink" ext-link-type="gen" xlink:href="MW000770" xlink:type="simple">MW000770</ext-link>
              </td><td rowspan="1" colspan="1">present study</td></tr><tr><td rowspan="1" colspan="1"/><td rowspan="1" colspan="1">Indonesia: Bali [11]</td><td rowspan="1" colspan="1">1</td><td rowspan="1" colspan="1" style="color: #396ba6">
                <ext-link xmlns:xlink="http://www.w3.org/1999/xlink" ext-link-type="gen" xlink:href="MW000770" xlink:type="simple">MW000770</ext-link>
              </td><td rowspan="1" colspan="1">
                <xref ref-type="bibr" rid="B11">Hsu and Shih (2020)</xref>
              </td></tr><tr><td rowspan="1" colspan="1">
                <italic>
                  <tp:taxon-name><tp:taxon-name-part taxon-name-part-type="genus" reg="Ptychognathus">P.</tp:taxon-name-part><tp:taxon-name-part taxon-name-part-type="species" reg="guijulugani">guijulugani</tp:taxon-name-part></tp:taxon-name>
                </italic>
              </td><td rowspan="1" colspan="1">Indonesia: Bali</td><td rowspan="1" colspan="1">1</td><td rowspan="1" colspan="1" style="color: #396ba6">
                <ext-link xmlns:xlink="http://www.w3.org/1999/xlink" ext-link-type="gen" xlink:href="PV557376" xlink:type="simple">PV557376</ext-link>
              </td><td rowspan="1" colspan="1">present study</td></tr><tr><td rowspan="1" colspan="1">
                <italic>
                  <tp:taxon-name><tp:taxon-name-part taxon-name-part-type="genus" reg="Ptychognathus">P.</tp:taxon-name-part><tp:taxon-name-part taxon-name-part-type="species" reg="pusillus">pusillus</tp:taxon-name-part></tp:taxon-name>
                </italic>
              </td><td rowspan="1" colspan="1">Australia: Dolly Beach, Christmas Island</td><td rowspan="1" colspan="1">1</td><td rowspan="1" colspan="1" style="color: #396ba6">
                <ext-link xmlns:xlink="http://www.w3.org/1999/xlink" ext-link-type="gen" xlink:href="PP294706" xlink:type="simple">PP294706</ext-link>
              </td><td rowspan="1" colspan="1">
                <xref ref-type="bibr" rid="B12">Hsu and Shih (2024a)</xref>
              </td></tr><tr><td rowspan="1" colspan="1">
                <italic>
                  <tp:taxon-name><tp:taxon-name-part taxon-name-part-type="genus" reg="Ptychognathus">P.</tp:taxon-name-part><tp:taxon-name-part taxon-name-part-type="species" reg="amikee">amikee</tp:taxon-name-part></tp:taxon-name>
                </italic>
              </td><td rowspan="1" colspan="1">Vanuatu: Kirilou River, Gaua Island</td><td rowspan="1" colspan="1">1</td><td rowspan="1" colspan="1" style="color: #396ba6">
                <ext-link xmlns:xlink="http://www.w3.org/1999/xlink" ext-link-type="gen" xlink:href="PP294699" xlink:type="simple">PP294699</ext-link>
              </td><td rowspan="1" colspan="1">
                <xref ref-type="bibr" rid="B12">Hsu and Shih (2024a)</xref>
              </td></tr><tr><td rowspan="1" colspan="1"/><td rowspan="1" colspan="1">Vanuatu: Kirilou River, Gaua Island</td><td rowspan="1" colspan="1">1</td><td rowspan="1" colspan="1" style="color: #396ba6">
                <ext-link xmlns:xlink="http://www.w3.org/1999/xlink" ext-link-type="gen" xlink:href="PP294700" xlink:type="simple">PP294700</ext-link>
              </td><td rowspan="1" colspan="1">
                <xref ref-type="bibr" rid="B12">Hsu and Shih (2024a)</xref>
              </td></tr><tr><td rowspan="1" colspan="1">
                <italic>
                  <tp:taxon-name><tp:taxon-name-part taxon-name-part-type="genus" reg="Ptychognathus">P.</tp:taxon-name-part><tp:taxon-name-part taxon-name-part-type="species" reg="takahasii">takahasii</tp:taxon-name-part></tp:taxon-name>
                </italic>
              </td><td rowspan="1" colspan="1">Taiwan: Jihuei, Taitung</td><td rowspan="1" colspan="1">1</td><td rowspan="1" colspan="1" style="color: #396ba6">
                <ext-link xmlns:xlink="http://www.w3.org/1999/xlink" ext-link-type="gen" xlink:href="MW000786" xlink:type="simple">MW000786</ext-link>
              </td><td rowspan="1" colspan="1">
                <xref ref-type="bibr" rid="B11">Hsu and Shih (2020)</xref>
              </td></tr><tr><td rowspan="1" colspan="1">
                <italic>
                  <tp:taxon-name><tp:taxon-name-part taxon-name-part-type="genus" reg="Ptychognathus">P.</tp:taxon-name-part><tp:taxon-name-part taxon-name-part-type="species" reg="insolitus">insolitus</tp:taxon-name-part></tp:taxon-name>
                </italic>
              </td><td rowspan="1" colspan="1">Taiwan: Houwan, Pingtung</td><td rowspan="1" colspan="1">1</td><td rowspan="1" colspan="1" style="color: #396ba6">
                <ext-link xmlns:xlink="http://www.w3.org/1999/xlink" ext-link-type="gen" xlink:href="MW000774" xlink:type="simple">MW000774</ext-link>
              </td><td rowspan="1" colspan="1">
                <xref ref-type="bibr" rid="B11">Hsu and Shih (2020)</xref>
              </td></tr><tr><td rowspan="1" colspan="1"/><td rowspan="1" colspan="1">Taiwan: Houwan, Pingtung</td><td rowspan="1" colspan="1">1</td><td rowspan="1" colspan="1" style="color: #396ba6">
                <ext-link xmlns:xlink="http://www.w3.org/1999/xlink" ext-link-type="gen" xlink:href="MW000775" xlink:type="simple">MW000775</ext-link>
              </td><td rowspan="1" colspan="1">
                <xref ref-type="bibr" rid="B11">Hsu and Shih (2020)</xref>
              </td></tr><tr><td rowspan="1" colspan="1">
                <italic>
                  <tp:taxon-name><tp:taxon-name-part taxon-name-part-type="genus" reg="Ptychognathus">P.</tp:taxon-name-part><tp:taxon-name-part taxon-name-part-type="species" reg="similis">similis</tp:taxon-name-part></tp:taxon-name>
                </italic>
              </td><td rowspan="1" colspan="1">Wallis &amp; Futuna (France): Futuna Island</td><td rowspan="1" colspan="1">1</td><td rowspan="1" colspan="1" style="color: #396ba6">
                <ext-link xmlns:xlink="http://www.w3.org/1999/xlink" ext-link-type="gen" xlink:href="OR864756" xlink:type="simple">OR864756</ext-link>
              </td><td rowspan="1" colspan="1">
                <xref ref-type="bibr" rid="B8">De Mazancourt et al. (2024)</xref>
              </td></tr><tr><td rowspan="1" colspan="1"/><td rowspan="1" colspan="1">Wallis &amp; Futuna (France): Futuna Island</td><td rowspan="1" colspan="1">1</td><td rowspan="1" colspan="1" style="color: #396ba6">
                <ext-link xmlns:xlink="http://www.w3.org/1999/xlink" ext-link-type="gen" xlink:href="OR864757" xlink:type="simple">OR864757</ext-link>
              </td><td rowspan="1" colspan="1">
                <xref ref-type="bibr" rid="B8">De Mazancourt et al. (2024)</xref>
              </td></tr><tr><td rowspan="1" colspan="1">
                <italic>
                  <tp:taxon-name><tp:taxon-name-part taxon-name-part-type="genus" reg="Ptychognathus">P.</tp:taxon-name-part><tp:taxon-name-part taxon-name-part-type="species" reg="hachijoensis">hachijoensis</tp:taxon-name-part></tp:taxon-name>
                </italic>
              </td><td rowspan="1" colspan="1">Taiwan: Chaishan, Kaohsiung</td><td rowspan="1" colspan="1">1</td><td rowspan="1" colspan="1" style="color: #396ba6">
                <ext-link xmlns:xlink="http://www.w3.org/1999/xlink" ext-link-type="gen" xlink:href="MW000771" xlink:type="simple">MW000771</ext-link>
              </td><td rowspan="1" colspan="1">
                <xref ref-type="bibr" rid="B11">Hsu and Shih (2020)</xref>
              </td></tr><tr><td rowspan="1" colspan="1"/><td rowspan="1" colspan="1">Taiwan: Houwan, Pingtung</td><td rowspan="1" colspan="1">1</td><td rowspan="1" colspan="1" style="color: #396ba6">
                <ext-link xmlns:xlink="http://www.w3.org/1999/xlink" ext-link-type="gen" xlink:href="MW000772" xlink:type="simple">MW000772</ext-link>
              </td><td rowspan="1" colspan="1">
                <xref ref-type="bibr" rid="B11">Hsu and Shih (2020)</xref>
              </td></tr><tr><td rowspan="1" colspan="1"/><td rowspan="1" colspan="1">Taiwan: Jioupeng, Pingtung</td><td rowspan="1" colspan="1">1</td><td rowspan="1" colspan="1" style="color: #396ba6">
                <ext-link xmlns:xlink="http://www.w3.org/1999/xlink" ext-link-type="gen" xlink:href="MW000773" xlink:type="simple">MW000773</ext-link>
              </td><td rowspan="1" colspan="1">
                <xref ref-type="bibr" rid="B11">Hsu and Shih (2020)</xref>
              </td></tr><tr><td rowspan="1" colspan="1">
                <italic>
                  <tp:taxon-name><tp:taxon-name-part taxon-name-part-type="genus" reg="Ptychognathus">P.</tp:taxon-name-part><tp:taxon-name-part taxon-name-part-type="species" reg="ngankeeae">ngankeeae</tp:taxon-name-part></tp:taxon-name>
                </italic>
              </td><td rowspan="1" colspan="1">Wallis &amp; Futuna (France): Futuna Island</td><td rowspan="1" colspan="1">1</td><td rowspan="1" colspan="1" style="color: #396ba6">
                <ext-link xmlns:xlink="http://www.w3.org/1999/xlink" ext-link-type="gen" xlink:href="OR864752" xlink:type="simple">OR864752</ext-link>
              </td><td rowspan="1" colspan="1">
                <xref ref-type="bibr" rid="B8">De Mazancourt et al. (2024)</xref>
              </td></tr><tr><td rowspan="1" colspan="1"/><td rowspan="1" colspan="1">Wallis &amp; Futuna (France): Futuna Island</td><td rowspan="1" colspan="1">1</td><td rowspan="1" colspan="1" style="color: #396ba6">
                <ext-link xmlns:xlink="http://www.w3.org/1999/xlink" ext-link-type="gen" xlink:href="OR864753" xlink:type="simple">OR864753</ext-link>
              </td><td rowspan="1" colspan="1">
                <xref ref-type="bibr" rid="B8">De Mazancourt et al. (2024)</xref>
              </td></tr><tr><td rowspan="1" colspan="1">
                <italic>
                  <tp:taxon-name><tp:taxon-name-part taxon-name-part-type="genus" reg="Ptychognathus">P.</tp:taxon-name-part><tp:taxon-name-part taxon-name-part-type="species" reg="barbatus">barbatus</tp:taxon-name-part></tp:taxon-name>
                </italic>
              </td><td rowspan="1" colspan="1">New Caledonia: Grande Terre Island</td><td rowspan="1" colspan="1">1</td><td rowspan="1" colspan="1" style="color: #396ba6">
                <ext-link xmlns:xlink="http://www.w3.org/1999/xlink" ext-link-type="gen" xlink:href="OR864745" xlink:type="simple">OR864745</ext-link>
              </td><td rowspan="1" colspan="1">
                <xref ref-type="bibr" rid="B8">De Mazancourt et al. (2024)</xref>
              </td></tr><tr><td rowspan="1" colspan="1">
                <italic>
                  <tp:taxon-name><tp:taxon-name-part taxon-name-part-type="genus" reg="Ptychognathus">P.</tp:taxon-name-part><tp:taxon-name-part taxon-name-part-type="species" reg="stimpsoni">stimpsoni</tp:taxon-name-part></tp:taxon-name>
                </italic>
              </td><td rowspan="1" colspan="1">Taiwan: Wanlitong, Pingtung</td><td rowspan="1" colspan="1">1</td><td rowspan="1" colspan="1" style="color: #396ba6">
                <ext-link xmlns:xlink="http://www.w3.org/1999/xlink" ext-link-type="gen" xlink:href="MW000782" xlink:type="simple">MW000782</ext-link>
              </td><td rowspan="1" colspan="1">
                <xref ref-type="bibr" rid="B11">Hsu and Shih (2020)</xref>
              </td></tr><tr><td rowspan="1" colspan="1"/><td rowspan="1" colspan="1">Philippines: Camiguin</td><td rowspan="1" colspan="1">1</td><td rowspan="1" colspan="1" style="color: #396ba6">
                <ext-link xmlns:xlink="http://www.w3.org/1999/xlink" ext-link-type="gen" xlink:href="MW000784" xlink:type="simple">MW000784</ext-link>
              </td><td rowspan="1" colspan="1">
                <xref ref-type="bibr" rid="B11">Hsu and Shih (2020)</xref>
              </td></tr><tr><td rowspan="1" colspan="1"/><td rowspan="1" colspan="1">Philippines: Camiguin</td><td rowspan="1" colspan="1">1</td><td rowspan="1" colspan="1" style="color: #396ba6">
                <ext-link xmlns:xlink="http://www.w3.org/1999/xlink" ext-link-type="gen" xlink:href="MW000783" xlink:type="simple">MW000783</ext-link>
              </td><td rowspan="1" colspan="1">
                <xref ref-type="bibr" rid="B11">Hsu and Shih (2020)</xref>
              </td></tr><tr><td rowspan="1" colspan="1"/><td rowspan="1" colspan="1">Philippines: Camiguin</td><td rowspan="1" colspan="1">1</td><td rowspan="1" colspan="1" style="color: #396ba6">
                <ext-link xmlns:xlink="http://www.w3.org/1999/xlink" ext-link-type="gen" xlink:href="MW000785" xlink:type="simple">MW000785</ext-link>
              </td><td rowspan="1" colspan="1">
                <xref ref-type="bibr" rid="B11">Hsu and Shih (2020)</xref>
              </td></tr><tr><td rowspan="1" colspan="1">
                <italic>
                  <tp:taxon-name><tp:taxon-name-part taxon-name-part-type="genus" reg="Ptychognathus">P.</tp:taxon-name-part><tp:taxon-name-part taxon-name-part-type="species" reg="sakaii">sakaii</tp:taxon-name-part></tp:taxon-name>
                </italic>
              </td><td rowspan="1" colspan="1">Taiwan: Dingtanzih, Pingtung</td><td rowspan="1" colspan="1">2</td><td rowspan="1" colspan="1" style="color: #396ba6">
                <ext-link xmlns:xlink="http://www.w3.org/1999/xlink" ext-link-type="gen" xlink:href="MW000787" xlink:type="simple">MW000787</ext-link>
              </td><td rowspan="1" colspan="1">
                <xref ref-type="bibr" rid="B11">Hsu and Shih (2020)</xref>
              </td></tr><tr><td rowspan="1" colspan="1">
                <italic>
                  <tp:taxon-name><tp:taxon-name-part taxon-name-part-type="genus" reg="Ptychognathus">P.</tp:taxon-name-part><tp:taxon-name-part taxon-name-part-type="species" reg="lipkei">lipkei</tp:taxon-name-part></tp:taxon-name>
                </italic>
              </td><td rowspan="1" colspan="1">Taiwan: Yeyin, Lanyu Island</td><td rowspan="1" colspan="1">1</td><td rowspan="1" colspan="1" style="color: #396ba6">
                <ext-link xmlns:xlink="http://www.w3.org/1999/xlink" ext-link-type="gen" xlink:href="PP294702" xlink:type="simple">PP294702</ext-link>
              </td><td rowspan="1" colspan="1">
                <xref ref-type="bibr" rid="B12">Hsu and Shih (2024a)</xref>
              </td></tr><tr><td rowspan="1" colspan="1"/><td rowspan="1" colspan="1">Taiwan: Yeyin, Lanyu Island</td><td rowspan="1" colspan="1">1</td><td rowspan="1" colspan="1" style="color: #396ba6">
                <ext-link xmlns:xlink="http://www.w3.org/1999/xlink" ext-link-type="gen" xlink:href="PP294703" xlink:type="simple">PP294703</ext-link>
              </td><td rowspan="1" colspan="1">
                <xref ref-type="bibr" rid="B12">Hsu and Shih (2024a)</xref>
              </td></tr><tr><td rowspan="1" colspan="1"/><td rowspan="1" colspan="1">Taiwan: Yeyin, Lanyu Island</td><td rowspan="1" colspan="1">1</td><td rowspan="1" colspan="1" style="color: #396ba6">
                <ext-link xmlns:xlink="http://www.w3.org/1999/xlink" ext-link-type="gen" xlink:href="PP294704" xlink:type="simple">PP294704</ext-link>
              </td><td rowspan="1" colspan="1">
                <xref ref-type="bibr" rid="B12">Hsu and Shih (2024a)</xref>
              </td></tr><tr><td rowspan="1" colspan="1">
                <italic>
                  <tp:taxon-name><tp:taxon-name-part taxon-name-part-type="genus" reg="Ptychognathus">P.</tp:taxon-name-part><tp:taxon-name-part taxon-name-part-type="species" reg="glaber">glaber</tp:taxon-name-part></tp:taxon-name>
                </italic>
              </td><td rowspan="1" colspan="1">Japan: Ogasawara (Bonin)Islands</td><td rowspan="1" colspan="1">1</td><td rowspan="1" colspan="1" style="color: #396ba6">
                <ext-link xmlns:xlink="http://www.w3.org/1999/xlink" ext-link-type="gen" xlink:href="PP272962" xlink:type="simple">PP272962</ext-link>
              </td><td rowspan="1" colspan="1">
                <xref ref-type="bibr" rid="B13">Hsu and Shih (2024b)</xref>
              </td></tr><tr><td rowspan="1" colspan="1">
                <italic>
                  <tp:taxon-name><tp:taxon-name-part taxon-name-part-type="genus" reg="Ptychognathus">P.</tp:taxon-name-part><tp:taxon-name-part taxon-name-part-type="species" reg="ishii">ishii</tp:taxon-name-part></tp:taxon-name>
                </italic>
              </td><td rowspan="1" colspan="1">Taiwan: Dulanwan, Taitung</td><td rowspan="1" colspan="1">1</td><td rowspan="1" colspan="1" style="color: #396ba6">
                <ext-link xmlns:xlink="http://www.w3.org/1999/xlink" ext-link-type="gen" xlink:href="MW000778" xlink:type="simple">MW000778</ext-link>
              </td><td rowspan="1" colspan="1">
                <xref ref-type="bibr" rid="B11">Hsu and Shih (2020)</xref>
              </td></tr><tr><td rowspan="1" colspan="1"/><td rowspan="1" colspan="1">Taiwan: Gangkou R. estuary, Pingtung</td><td rowspan="1" colspan="1">1</td><td rowspan="1" colspan="1" style="color: #396ba6">
                <ext-link xmlns:xlink="http://www.w3.org/1999/xlink" ext-link-type="gen" xlink:href="MW000776" xlink:type="simple">MW000776</ext-link>
              </td><td rowspan="1" colspan="1">
                <xref ref-type="bibr" rid="B11">Hsu and Shih (2020)</xref>
              </td></tr><tr><td rowspan="1" colspan="1"/><td rowspan="1" colspan="1">Taiwan: Gangkou R. estuary, Pingtung</td><td rowspan="1" colspan="1">1</td><td rowspan="1" colspan="1" style="color: #396ba6">
                <ext-link xmlns:xlink="http://www.w3.org/1999/xlink" ext-link-type="gen" xlink:href="MW000777" xlink:type="simple">MW000777</ext-link>
              </td><td rowspan="1" colspan="1">
                <xref ref-type="bibr" rid="B11">Hsu and Shih (2020)</xref>
              </td></tr><tr><td rowspan="1" colspan="1">
                <italic>
                  <tp:taxon-name><tp:taxon-name-part taxon-name-part-type="genus" reg="Ptychognathus">P.</tp:taxon-name-part><tp:taxon-name-part taxon-name-part-type="species" reg="riedelii">riedelii</tp:taxon-name-part></tp:taxon-name>
                </italic>
              </td><td rowspan="1" colspan="1">Philippines: Cebu Island</td><td rowspan="1" colspan="1">1</td><td rowspan="1" colspan="1" style="color: #396ba6">
                <ext-link xmlns:xlink="http://www.w3.org/1999/xlink" ext-link-type="gen" xlink:href="PP294705" xlink:type="simple">PP294705</ext-link>
              </td><td rowspan="1" colspan="1">
                <xref ref-type="bibr" rid="B12">Hsu and Shih (2024a)</xref>
              </td></tr><tr><td rowspan="1" colspan="1"/><td rowspan="1" colspan="1">Philippines: Cebu Island</td><td rowspan="1" colspan="1">1</td><td rowspan="1" colspan="1" style="color: #396ba6">
                <ext-link xmlns:xlink="http://www.w3.org/1999/xlink" ext-link-type="gen" xlink:href="PP272963" xlink:type="simple">PP272963</ext-link>
              </td><td rowspan="1" colspan="1">
                <xref ref-type="bibr" rid="B13">Hsu and Shih (2024b)</xref>
              </td></tr><tr><td rowspan="1" colspan="1">
                <italic>
                  <tp:taxon-name><tp:taxon-name-part taxon-name-part-type="genus" reg="Ptychognathus">P.</tp:taxon-name-part><tp:taxon-name-part taxon-name-part-type="species" reg="pilosus">pilosus</tp:taxon-name-part></tp:taxon-name>
                </italic>
              </td><td rowspan="1" colspan="1">Taiwan: Gangkou R. estuary, Pingtung</td><td rowspan="1" colspan="1">1</td><td rowspan="1" colspan="1" style="color: #396ba6">
                <ext-link xmlns:xlink="http://www.w3.org/1999/xlink" ext-link-type="gen" xlink:href="MW000781" xlink:type="simple">MW000781</ext-link>
              </td><td rowspan="1" colspan="1">
                <xref ref-type="bibr" rid="B11">Hsu and Shih (2020)</xref>
              </td></tr><tr><td rowspan="1" colspan="1">
                <italic>
                  <tp:taxon-name><tp:taxon-name-part taxon-name-part-type="genus" reg="Ptychognathus">P.</tp:taxon-name-part><tp:taxon-name-part taxon-name-part-type="species" reg="altimanus">altimanus</tp:taxon-name-part></tp:taxon-name>
                </italic>
              </td><td rowspan="1" colspan="1">Taiwan: Gangkou R. estuary, Pingtung</td><td rowspan="1" colspan="1">1</td><td rowspan="1" colspan="1" style="color: #396ba6">
                <ext-link xmlns:xlink="http://www.w3.org/1999/xlink" ext-link-type="gen" xlink:href="MW000764" xlink:type="simple">MW000764</ext-link>
              </td><td rowspan="1" colspan="1">
                <xref ref-type="bibr" rid="B11">Hsu and Shih (2020)</xref>
              </td></tr><tr><td rowspan="1" colspan="1"/><td rowspan="1" colspan="1">Taiwan: Linbian R. estuary, Pingtung</td><td rowspan="1" colspan="1">1</td><td rowspan="1" colspan="1" style="color: #396ba6">
                <ext-link xmlns:xlink="http://www.w3.org/1999/xlink" ext-link-type="gen" xlink:href="MW000765" xlink:type="simple">MW000765</ext-link>
              </td><td rowspan="1" colspan="1">
                <xref ref-type="bibr" rid="B11">Hsu and Shih (2020)</xref>
              </td></tr><tr><td rowspan="1" colspan="1"/><td rowspan="1" colspan="1">Indonesia: Cilacap, Central Java</td><td rowspan="1" colspan="1">1</td><td rowspan="1" colspan="1" style="color: #396ba6">
                <ext-link xmlns:xlink="http://www.w3.org/1999/xlink" ext-link-type="gen" xlink:href="OQ852797" xlink:type="simple">OQ852797</ext-link>
              </td><td rowspan="1" colspan="1">
                <xref ref-type="bibr" rid="B49">Winarni et al. (2023)</xref>
              </td></tr><tr><td rowspan="1" colspan="1"/><td rowspan="1" colspan="1">Taiwan: Gangkou R. estuary, Pingtung</td><td rowspan="1" colspan="1">1</td><td rowspan="1" colspan="1" style="color: #396ba6">
                <ext-link xmlns:xlink="http://www.w3.org/1999/xlink" ext-link-type="gen" xlink:href="MW000763" xlink:type="simple">MW000763</ext-link>
              </td><td rowspan="1" colspan="1">
                <xref ref-type="bibr" rid="B11">Hsu and Shih (2020)</xref>
              </td></tr><tr><td rowspan="1" colspan="1"/><td rowspan="1" colspan="1">Taiwan: Linbian R. estuary, Pingtung</td><td rowspan="1" colspan="1">1</td><td rowspan="1" colspan="1" style="color: #396ba6">
                <ext-link xmlns:xlink="http://www.w3.org/1999/xlink" ext-link-type="gen" xlink:href="MW000766" xlink:type="simple">MW000766</ext-link>
              </td><td rowspan="1" colspan="1">
                <xref ref-type="bibr" rid="B11">Hsu and Shih (2020)</xref>
              </td></tr><tr><td rowspan="1" colspan="1">
                <italic>
                  <tp:taxon-name><tp:taxon-name-part taxon-name-part-type="genus" reg="Ptychognathus">P.</tp:taxon-name-part><tp:taxon-name-part taxon-name-part-type="species" reg="makii">makii</tp:taxon-name-part></tp:taxon-name>
                </italic>
              </td><td rowspan="1" colspan="1">Taiwan: Gangkou R. estuary, Pingtung</td><td rowspan="1" colspan="1">1</td><td rowspan="1" colspan="1" style="color: #396ba6">
                <ext-link xmlns:xlink="http://www.w3.org/1999/xlink" ext-link-type="gen" xlink:href="MW000779" xlink:type="simple">MW000779</ext-link>
              </td><td rowspan="1" colspan="1">
                <xref ref-type="bibr" rid="B11">Hsu and Shih (2020)</xref>
              </td></tr><tr><td rowspan="1" colspan="1"/><td rowspan="1" colspan="1">Taiwan: Gangkou R. estuary, Pingtung</td><td rowspan="1" colspan="1">1</td><td rowspan="1" colspan="1" style="color: #396ba6">
                <ext-link xmlns:xlink="http://www.w3.org/1999/xlink" ext-link-type="gen" xlink:href="MW000780" xlink:type="simple">MW000780</ext-link>
              </td><td rowspan="1" colspan="1">
                <xref ref-type="bibr" rid="B11">Hsu and Shih (2020)</xref>
              </td></tr><tr><td rowspan="1" colspan="1">
                <italic>
                  <tp:taxon-name><tp:taxon-name-part taxon-name-part-type="genus" reg="Ptychognathus">P.</tp:taxon-name-part><tp:taxon-name-part taxon-name-part-type="species" reg="crassimanus">crassimanus</tp:taxon-name-part></tp:taxon-name>
                </italic>
              </td><td rowspan="1" colspan="1">French Polynesia: Fatu Hiva Island</td><td rowspan="1" colspan="1">1</td><td rowspan="1" colspan="1" style="color: #396ba6">
                <ext-link xmlns:xlink="http://www.w3.org/1999/xlink" ext-link-type="gen" xlink:href="OR864744" xlink:type="simple">OR864744</ext-link>
              </td><td rowspan="1" colspan="1">
                <xref ref-type="bibr" rid="B8">De Mazancourt et al. (2024)</xref>
              </td></tr><tr><td rowspan="1" colspan="1"/><td rowspan="1" colspan="1">French Polynesia: Fatu Hiva Island</td><td rowspan="1" colspan="1">1</td><td rowspan="1" colspan="1" style="color: #396ba6">
                <ext-link xmlns:xlink="http://www.w3.org/1999/xlink" ext-link-type="gen" xlink:href="OR864760" xlink:type="simple">OR864760</ext-link>
              </td><td rowspan="1" colspan="1">
                <xref ref-type="bibr" rid="B8">De Mazancourt et al. (2024)</xref>
              </td></tr><tr><td rowspan="1" colspan="1"/><td rowspan="1" colspan="1">French Polynesia: Fatu Hiva Island</td><td rowspan="1" colspan="1">1</td><td rowspan="1" colspan="1" style="color: #396ba6">
                <ext-link xmlns:xlink="http://www.w3.org/1999/xlink" ext-link-type="gen" xlink:href="OR864759" xlink:type="simple">OR864759</ext-link>
              </td><td rowspan="1" colspan="1">
                <xref ref-type="bibr" rid="B8">De Mazancourt et al. (2024)</xref>
              </td></tr><tr><td rowspan="1" colspan="1"/><td rowspan="1" colspan="1">French Polynesia: Fatu Hiva Island</td><td rowspan="1" colspan="1">1</td><td rowspan="1" colspan="1" style="color: #396ba6">
                <ext-link xmlns:xlink="http://www.w3.org/1999/xlink" ext-link-type="gen" xlink:href="OR864751" xlink:type="simple">OR864751</ext-link>
              </td><td rowspan="1" colspan="1">
                <xref ref-type="bibr" rid="B8">De Mazancourt et al. (2024)</xref>
              </td></tr><tr><td rowspan="1" colspan="1"/><td rowspan="1" colspan="1">French Polynesia: Fatu Hiva Island</td><td rowspan="1" colspan="1">1</td><td rowspan="1" colspan="1" style="color: #396ba6">
                <ext-link xmlns:xlink="http://www.w3.org/1999/xlink" ext-link-type="gen" xlink:href="OR864742" xlink:type="simple">OR864742</ext-link>
              </td><td rowspan="1" colspan="1">
                <xref ref-type="bibr" rid="B8">De Mazancourt et al. (2024)</xref>
              </td></tr><tr><td rowspan="1" colspan="1"/><td rowspan="1" colspan="1">French Polynesia: Fatu Hiva Island</td><td rowspan="1" colspan="1">1</td><td rowspan="1" colspan="1" style="color: #396ba6">
                <ext-link xmlns:xlink="http://www.w3.org/1999/xlink" ext-link-type="gen" xlink:href="OR864750" xlink:type="simple">OR864750</ext-link>
              </td><td rowspan="1" colspan="1">
                <xref ref-type="bibr" rid="B8">De Mazancourt et al. (2024)</xref>
              </td></tr><tr><td rowspan="1" colspan="1">
                <italic>
                  <tp:taxon-name><tp:taxon-name-part taxon-name-part-type="genus" reg="Ptychognathus">P.</tp:taxon-name-part><tp:taxon-name-part taxon-name-part-type="species" reg="easteranus">easteranus</tp:taxon-name-part></tp:taxon-name>
                </italic>
              </td><td rowspan="1" colspan="1">French Polynesia: Tahiti</td><td rowspan="1" colspan="1">1</td><td rowspan="1" colspan="1" style="color: #396ba6">
                <ext-link xmlns:xlink="http://www.w3.org/1999/xlink" ext-link-type="gen" xlink:href="OR864766" xlink:type="simple">OR864766</ext-link>
              </td><td rowspan="1" colspan="1">
                <xref ref-type="bibr" rid="B8">De Mazancourt et al. (2024)</xref>
              </td></tr><tr><td rowspan="1" colspan="1"/><td rowspan="1" colspan="1">French Polynesia: Tahiti</td><td rowspan="1" colspan="1">1</td><td rowspan="1" colspan="1" style="color: #396ba6">
                <ext-link xmlns:xlink="http://www.w3.org/1999/xlink" ext-link-type="gen" xlink:href="OR864767" xlink:type="simple">OR864767</ext-link>
              </td><td rowspan="1" colspan="1">
                <xref ref-type="bibr" rid="B8">De Mazancourt et al. (2024)</xref>
              </td></tr><tr><td rowspan="1" colspan="1"/><td rowspan="1" colspan="1">French Polynesia: Mangareva Island</td><td rowspan="1" colspan="1">1</td><td rowspan="1" colspan="1" style="color: #396ba6">
                <ext-link xmlns:xlink="http://www.w3.org/1999/xlink" ext-link-type="gen" xlink:href="OR864763" xlink:type="simple">OR864763</ext-link>
              </td><td rowspan="1" colspan="1">
                <xref ref-type="bibr" rid="B8">De Mazancourt et al. (2024)</xref>
              </td></tr><tr><td rowspan="1" colspan="1"/><td rowspan="1" colspan="1">French Polynesia: Rapa Island</td><td rowspan="1" colspan="1">1</td><td rowspan="1" colspan="1" style="color: #396ba6">
                <ext-link xmlns:xlink="http://www.w3.org/1999/xlink" ext-link-type="gen" xlink:href="OR864755" xlink:type="simple">OR864755</ext-link>
              </td><td rowspan="1" colspan="1">
                <xref ref-type="bibr" rid="B8">De Mazancourt et al. (2024)</xref>
              </td></tr><tr><td rowspan="1" colspan="1"/><td rowspan="1" colspan="1">French Polynesia: Rapa Island</td><td rowspan="1" colspan="1">1</td><td rowspan="1" colspan="1" style="color: #396ba6">
                <ext-link xmlns:xlink="http://www.w3.org/1999/xlink" ext-link-type="gen" xlink:href="OR864765" xlink:type="simple">OR864765</ext-link>
              </td><td rowspan="1" colspan="1">
                <xref ref-type="bibr" rid="B8">De Mazancourt et al. (2024)</xref>
              </td></tr><tr><td rowspan="1" colspan="1"/><td rowspan="1" colspan="1">French Polynesia: Tahiti</td><td rowspan="1" colspan="1">1</td><td rowspan="1" colspan="1" style="color: #396ba6">
                <ext-link xmlns:xlink="http://www.w3.org/1999/xlink" ext-link-type="gen" xlink:href="OR864748" xlink:type="simple">OR864748</ext-link>
              </td><td rowspan="1" colspan="1">
                <xref ref-type="bibr" rid="B8">De Mazancourt et al. (2024)</xref>
              </td></tr><tr><td rowspan="1" colspan="1"/><td rowspan="1" colspan="1">French Polynesia: Rurutu Island</td><td rowspan="1" colspan="1">1</td><td rowspan="1" colspan="1" style="color: #396ba6">
                <ext-link xmlns:xlink="http://www.w3.org/1999/xlink" ext-link-type="gen" xlink:href="OR864746" xlink:type="simple">OR864746</ext-link>
              </td><td rowspan="1" colspan="1">
                <xref ref-type="bibr" rid="B8">De Mazancourt et al. (2024)</xref>
              </td></tr><tr><td rowspan="1" colspan="1"/><td rowspan="1" colspan="1">French Polynesia: Tahiti</td><td rowspan="1" colspan="1">1</td><td rowspan="1" colspan="1" style="color: #396ba6">
                <ext-link xmlns:xlink="http://www.w3.org/1999/xlink" ext-link-type="gen" xlink:href="OR864749" xlink:type="simple">OR864749</ext-link>
              </td><td rowspan="1" colspan="1">
                <xref ref-type="bibr" rid="B8">De Mazancourt et al. (2024)</xref>
              </td></tr><tr><td rowspan="1" colspan="1"/><td rowspan="1" colspan="1">French Polynesia: Mangareva Island</td><td rowspan="1" colspan="1">1</td><td rowspan="1" colspan="1" style="color: #396ba6">
                <ext-link xmlns:xlink="http://www.w3.org/1999/xlink" ext-link-type="gen" xlink:href="OR864762" xlink:type="simple">OR864762</ext-link>
              </td><td rowspan="1" colspan="1">
                <xref ref-type="bibr" rid="B8">De Mazancourt et al. (2024)</xref>
              </td></tr><tr><td rowspan="1" colspan="1"/><td rowspan="1" colspan="1">French Polynesia: Rapa Island</td><td rowspan="1" colspan="1">1</td><td rowspan="1" colspan="1" style="color: #396ba6">
                <ext-link xmlns:xlink="http://www.w3.org/1999/xlink" ext-link-type="gen" xlink:href="OR864764" xlink:type="simple">OR864764</ext-link>
              </td><td rowspan="1" colspan="1">
                <xref ref-type="bibr" rid="B8">De Mazancourt et al. (2024)</xref>
              </td></tr><tr><td rowspan="1" colspan="1"/><td rowspan="1" colspan="1">French Polynesia: Rapa Island</td><td rowspan="1" colspan="1">1</td><td rowspan="1" colspan="1" style="color: #396ba6">
                <ext-link xmlns:xlink="http://www.w3.org/1999/xlink" ext-link-type="gen" xlink:href="OR864754" xlink:type="simple">OR864754</ext-link>
              </td><td rowspan="1" colspan="1">
                <xref ref-type="bibr" rid="B8">De Mazancourt et al. (2024)</xref>
              </td></tr><tr><td rowspan="1" colspan="1"/><td rowspan="1" colspan="1">French Polynesia: Rapa Island</td><td rowspan="1" colspan="1">1</td><td rowspan="1" colspan="1" style="color: #396ba6">
                <ext-link xmlns:xlink="http://www.w3.org/1999/xlink" ext-link-type="gen" xlink:href="OR864761" xlink:type="simple">OR864761</ext-link>
              </td><td rowspan="1" colspan="1">
                <xref ref-type="bibr" rid="B8">De Mazancourt et al. (2024)</xref>
              </td></tr></tbody></table></table-wrap></tp:treatment-sec><ref-list><ref id="B4"><mixed-citation xmlns:xlink="http://www.w3.org/1999/xlink" xlink:type="simple"><person-group><name name-style="western"><surname>De Man</surname><given-names>JG</given-names></name></person-group> (<year>1895</year>) <article-title>Bericht über die von Herrn Schiffscapitän Storm zu Atjeh, an den westlichen Küsten von Malakka, Borneo und Celebes sowie in der Java-See gesammelten Decapoden und Stomatopoden. Zweiter Theil. Zoologische Jahrbucher.</article-title><source>Abteilung fur Systematik, Geographie und Biologie der Tiere</source><volume>9</volume>: <fpage>75</fpage>–<lpage>218</lpage>. <ext-link xlink:href="10.5962/bhl.title.16084" ext-link-type="doi" xlink:type="simple">https://doi.org/10.5962/bhl.title.16084</ext-link></mixed-citation></ref><ref id="B5"><mixed-citation xmlns:xlink="http://www.w3.org/1999/xlink" xlink:type="simple"><person-group><name name-style="western"><surname>De Man</surname><given-names>JG</given-names></name></person-group> (<year>1898</year>) <article-title>Bericht über die von Herrn Schiffscapitän Storm zu Atjeh, an den westlichen Küsten von Malakka, Borneo und Celebes sowie in der Java-See gesammelten Decapoden und Stomatopoden. Sechster Theil.</article-title><source>Zoologische Jahrbucher Abteilung fur Systematiks</source><volume>10</volume>: <fpage>677</fpage>–<lpage>708</lpage>. [pls 28–38]</mixed-citation></ref><ref id="B6"><mixed-citation xmlns:xlink="http://www.w3.org/1999/xlink" xlink:type="simple"><person-group><name name-style="western"><surname>De Man</surname><given-names>JG</given-names></name></person-group> (<year>1902</year>) <article-title>Die von Herrn Professor Kükenthal im Indischen Archipel gesammelten Dekapoden und Stomatopoden.</article-title><source>Abhandlungen der Senckenbergischen Naturforschenden Gesellschaft</source><volume>25</volume>: <fpage>467</fpage>–<lpage>929</lpage>. [pls 19–27] <ext-link xlink:href="10.5962/bhl.title.10409" ext-link-type="doi" xlink:type="simple">https://doi.org/10.5962/bhl.title.10409</ext-link></mixed-citation></ref><ref id="B42"><mixed-citation xmlns:xlink="http://www.w3.org/1999/xlink" xlink:type="simple"><person-group><name name-style="western"><surname>Tesch</surname><given-names>JJ</given-names></name></person-group> (<year>1918</year>) <article-title>The <tp:taxon-name><tp:taxon-name-part taxon-name-part-type="order">Decapoda</tp:taxon-name-part></tp:taxon-name><tp:taxon-name><tp:taxon-name-part taxon-name-part-type="infraorder">Brachyura</tp:taxon-name-part></tp:taxon-name> of the Siboga Expedition, I. <tp:taxon-name><tp:taxon-name-part taxon-name-part-type="family">Hymenosomidae</tp:taxon-name-part></tp:taxon-name>, <tp:taxon-name><tp:taxon-name-part taxon-name-part-type="family">Retroplumidae</tp:taxon-name-part></tp:taxon-name>, <tp:taxon-name><tp:taxon-name-part taxon-name-part-type="family">Ocypodidae</tp:taxon-name-part></tp:taxon-name>, <tp:taxon-name><tp:taxon-name-part taxon-name-part-type="family">Grapsidae</tp:taxon-name-part></tp:taxon-name> and <tp:taxon-name><tp:taxon-name-part taxon-name-part-type="family">Gecarcinidae</tp:taxon-name-part></tp:taxon-name>.</article-title><source>Siboga-Expeditie <tp:taxon-name><tp:taxon-name-part taxon-name-part-type="order">Decapoda</tp:taxon-name-part></tp:taxon-name> Monographieen</source><volume>39</volume>: <fpage>1</fpage>–<lpage>148</lpage>. <ext-link xlink:href="10.5962/bhl.title.10267" ext-link-type="doi" xlink:type="simple">https://doi.org/10.5962/bhl.title.10267</ext-link></mixed-citation></ref><ref id="B24"><mixed-citation xmlns:xlink="http://www.w3.org/1999/xlink" xlink:type="simple"><person-group><name name-style="western"><surname>Maki</surname><given-names>M</given-names></name><name name-style="western"><surname>Tsuchiya</surname><given-names>K</given-names></name></person-group> (<year>1923</year>) A Monograph of the Decapod <tp:taxon-name><tp:taxon-name-part taxon-name-part-type="subphylum">Crustacea</tp:taxon-name-part></tp:taxon-name> of Formosa. Report, Department of Agriculture, Government Research Institute, Taihoku 3: 11, [+] 251, [+] 4 pp. [24 pls] [In Japanese]</mixed-citation></ref><ref id="B45"><mixed-citation xmlns:xlink="http://www.w3.org/1999/xlink" xlink:type="simple"><person-group><name name-style="western"><surname>Tweedie</surname><given-names>MWF</given-names></name></person-group> (<year>1936</year>) <article-title>On the crabs of the family <tp:taxon-name><tp:taxon-name-part taxon-name-part-type="family">Grapsidae</tp:taxon-name-part></tp:taxon-name> in the collection of the Raffles Museum.</article-title><source>Bulletin of the Raffles Museum, Singapore</source><volume>12</volume>: <fpage>44</fpage>–<lpage>70</lpage>.</mixed-citation></ref><ref id="B36"><mixed-citation xmlns:xlink="http://www.w3.org/1999/xlink" xlink:type="simple"><person-group><name name-style="western"><surname>Sakai</surname><given-names>T</given-names></name></person-group> (<year>1939</year>) Studies on the Crabs of Japan. IV. Brachygnatha, <tp:taxon-name><tp:taxon-name-part taxon-name-part-type="infraorder">Brachyrhyncha</tp:taxon-name-part></tp:taxon-name>. Vol. 3. Tokyo, Yokendo Co., Ltd, p. 365–741. [pls 42–111]</mixed-citation></ref><ref id="B23"><mixed-citation xmlns:xlink="http://www.w3.org/1999/xlink" xlink:type="simple"><person-group><name name-style="western"><surname>Lin</surname><given-names>CC</given-names></name></person-group> (<year>1949</year>) <article-title>A catalogue of brachyurous <tp:taxon-name><tp:taxon-name-part taxon-name-part-type="subphylum">Crustacea</tp:taxon-name-part></tp:taxon-name> of Taiwan.</article-title><source>Quarterly Journal of the Taiwan Museum</source><volume>2</volume>: <fpage>10</fpage>–<lpage>33</lpage>.</mixed-citation></ref><ref id="B37"><mixed-citation xmlns:xlink="http://www.w3.org/1999/xlink" xlink:type="simple"><person-group><name name-style="western"><surname>Sakai</surname><given-names>T</given-names></name></person-group> (<year>1976</year>) <source>Crabs of Japan and the Adjacent Seas.</source><publisher-name>Tokyo</publisher-name>, <publisher-loc>Kodansha Ltd.</publisher-loc>, <size units="page">773 pp</size>. [251 pls]</mixed-citation></ref><ref id="B3"><mixed-citation xmlns:xlink="http://www.w3.org/1999/xlink" xlink:type="simple"><person-group><name name-style="western"><surname>Dai</surname><given-names>AY</given-names></name><name name-style="western"><surname>Yang</surname><given-names>SL</given-names></name><name name-style="western"><surname>Song</surname><given-names>YZ</given-names></name><name name-style="western"><surname>Chen</surname><given-names>GX</given-names></name></person-group> (<year>1986</year>) <source>Crabs of the China Seas.</source><publisher-name>China Ocean Press</publisher-name>, <publisher-loc>Beijing</publisher-loc>, <size units="page">568 pp</size>. [74 pls] [In Chinese]</mixed-citation></ref><ref id="B10"><mixed-citation xmlns:xlink="http://www.w3.org/1999/xlink" xlink:type="simple"><person-group><name name-style="western"><surname>Fukui</surname><given-names>Y</given-names></name><name name-style="western"><surname>Wada</surname><given-names>K</given-names></name><name name-style="western"><surname>Wang</surname><given-names>CH</given-names></name></person-group> (<year>1989</year>) <article-title><tp:taxon-name><tp:taxon-name-part taxon-name-part-type="family">Ocypodidae</tp:taxon-name-part></tp:taxon-name>, <tp:taxon-name><tp:taxon-name-part taxon-name-part-type="family">Mictyridae</tp:taxon-name-part></tp:taxon-name> and <tp:taxon-name><tp:taxon-name-part taxon-name-part-type="family">Grapsidae</tp:taxon-name-part></tp:taxon-name> (<tp:taxon-name><tp:taxon-name-part taxon-name-part-type="subphylum">Crustacea</tp:taxon-name-part></tp:taxon-name>: <tp:taxon-name><tp:taxon-name-part taxon-name-part-type="infraorder">Brachyura</tp:taxon-name-part></tp:taxon-name>) from some coasts of Taiwan.</article-title><source>Journal of Taiwan Museum</source><volume>42</volume>: <fpage>225</fpage>–<lpage>238</lpage>.</mixed-citation></ref><ref id="B2"><mixed-citation xmlns:xlink="http://www.w3.org/1999/xlink" xlink:type="simple"><person-group><name name-style="western"><surname>Dai</surname><given-names>AY</given-names></name><name name-style="western"><surname>Yang</surname><given-names>SL</given-names></name></person-group> (<year>1991</year>) Crabs of the China Seas. Beijing, China, China Ocean Press, 21, [+] 608 pp. [74 pls]</mixed-citation></ref><ref id="B47"><mixed-citation xmlns:xlink="http://www.w3.org/1999/xlink" xlink:type="simple"><person-group><name name-style="western"><surname>Wang</surname><given-names>CH</given-names></name><name name-style="western"><surname>Liu</surname><given-names>HC</given-names></name></person-group> (<year>1996a</year>) Common Seashore Crabs of Taiwan. Taiwan Museum, Taipei, Taiwan. [In Chinese]</mixed-citation></ref><ref id="B48"><mixed-citation xmlns:xlink="http://www.w3.org/1999/xlink" xlink:type="simple"><person-group><name name-style="western"><surname>Wang</surname><given-names>CH</given-names></name><name name-style="western"><surname>Liu</surname><given-names>HC</given-names></name></person-group> (<year>1996b</year>) <source>Estuarine Crabs of Taiwan.</source><publisher-name>Wild Bird Society of Kaohsiung</publisher-name>, <publisher-loc>Kaohsiung, Taiwan</publisher-loc>, <size units="page">113 pp</size>. [In Chinese]</mixed-citation></ref><ref id="B17"><mixed-citation xmlns:xlink="http://www.w3.org/1999/xlink" xlink:type="simple"><person-group><name name-style="western"><surname>Jeng</surname><given-names>MS</given-names></name></person-group> (<year>1998</year>) <source>Shrimps and crabs of Kenting National Park.</source><publisher-name>Kenting National Park</publisher-name>, <publisher-loc>Pingtung</publisher-loc>, <size units="page">134 pp</size>. [In Chinese]</mixed-citation></ref><ref id="B26"><mixed-citation xmlns:xlink="http://www.w3.org/1999/xlink" xlink:type="simple"><person-group><name name-style="western"><surname>Muraoka</surname><given-names>K</given-names></name></person-group> (<year>1998</year>) <article-title>Catalogue of the brachyuran and anomuran crabs donated by Prof. Dr. Tune Sakai to the Kanagawa Prefectural Museum.</article-title><source>Catalogue of the Collection in the Kanagawa Prefectural Museum of Natural History</source><volume>11</volume>: <fpage>1</fpage>–<lpage>67</lpage>. [pls 1–16] [In Japanese]</mixed-citation></ref><ref id="B18"><mixed-citation xmlns:xlink="http://www.w3.org/1999/xlink" xlink:type="simple"><person-group><name name-style="western"><surname>Kato</surname><given-names>S</given-names></name><name name-style="western"><surname>Okuno</surname><given-names>J</given-names></name></person-group> (<year>2001</year>) <source>Shrimps and Crabs of Hachijo Island. TBS Britannica Co.</source><publisher-name>, Ltd.</publisher-name>, <publisher-loc>Tokyo</publisher-loc>, <size units="page">157 pp</size>. [In Japanese]</mixed-citation></ref><ref id="B22"><mixed-citation xmlns:xlink="http://www.w3.org/1999/xlink" xlink:type="simple"><person-group><name name-style="western"><surname>Lee</surname><given-names>JH</given-names></name></person-group> (<year>2001</year>) <source>A Field Guide to Crabs in Taiwan.</source><publisher-name>Bigtrees Co.</publisher-name>, <publisher-loc>Taipei</publisher-loc>, <size units="page">174 pp</size>. [In Chinese]</mixed-citation></ref><ref id="B20"><mixed-citation xmlns:xlink="http://www.w3.org/1999/xlink" xlink:type="simple"><person-group><name name-style="western"><surname>Kishino</surname><given-names>T</given-names></name><name name-style="western"><surname>Nomoto</surname><given-names>A</given-names></name><name name-style="western"><surname>Kimura</surname><given-names>S</given-names></name><name name-style="western"><surname>Yonezawa</surname><given-names>T</given-names></name><name name-style="western"><surname>Wada</surname><given-names>K</given-names></name></person-group> (<year>2001</year>) <article-title>Brachyuran crab species recordes in the brackish waters of Amami-Oshima Island, Kagoshima Prefecture, Japan.</article-title><source>Nanki-seibutsu</source><volume>43</volume>: <fpage>125</fpage>–<lpage>131</lpage>. [In Japanese with English abstract]</mixed-citation></ref><ref id="B31"><mixed-citation xmlns:xlink="http://www.w3.org/1999/xlink" xlink:type="simple"><person-group><name name-style="western"><surname>Ng</surname><given-names>PKL</given-names></name><name name-style="western"><surname>Wang</surname><given-names>CH</given-names></name><name name-style="western"><surname>Ho</surname><given-names>PH</given-names></name><name name-style="western"><surname>Shih</surname><given-names>HT</given-names></name></person-group> (<year>2001</year>) <article-title>An annotated checklist of brachyuran crabs from Taiwan (<tp:taxon-name><tp:taxon-name-part taxon-name-part-type="subphylum">Crustacea</tp:taxon-name-part></tp:taxon-name>: <tp:taxon-name><tp:taxon-name-part taxon-name-part-type="order">Decapoda</tp:taxon-name-part></tp:taxon-name>).</article-title><source>National Taiwan Museum Special Publication Series</source><volume>11</volume>: <fpage>1</fpage>–<lpage>86</lpage>. <ext-link xlink:href="10.6532/JNTM.201712_70(3;4).01" ext-link-type="doi" xlink:type="simple">https://doi.org/10.6532/JNTM.201712_70(3;4).01</ext-link></mixed-citation></ref><ref id="B32"><mixed-citation xmlns:xlink="http://www.w3.org/1999/xlink" xlink:type="simple"><person-group><name name-style="western"><surname>Ng</surname><given-names>PKL</given-names></name><name name-style="western"><surname>Guinot</surname><given-names>D</given-names></name><name name-style="western"><surname>Davie</surname><given-names>PJF</given-names></name></person-group> (<year>2008</year>) Systema Brachyurorum: Part I. An annotated checklist of extant brachyuran crabs of the world. The Raffles Bulletin of Zoology (Supplement 17): 1–296.</mixed-citation></ref><ref id="B27"><mixed-citation xmlns:xlink="http://www.w3.org/1999/xlink" xlink:type="simple"><person-group><name name-style="western"><surname>Naruse</surname><given-names>T</given-names></name></person-group> (<year>2010</year>) <article-title>Catalogue of crustacean specimens deposited in the University Museum (Fujukan), University of the Ryukyus. Catalogues of materials deposited in the University Museum (Fujukan).</article-title><source>University of the Ryukyus</source><volume>3</volume>: <fpage>1</fpage>–<lpage>72</lpage>. [In Japanese]</mixed-citation></ref><ref id="B33"><mixed-citation xmlns:xlink="http://www.w3.org/1999/xlink" xlink:type="simple"><person-group><name name-style="western"><surname>Ng</surname><given-names>PKL</given-names></name><name name-style="western"><surname>Shih</surname><given-names>HT</given-names></name><name name-style="western"><surname>Ho</surname><given-names>PH</given-names></name><name name-style="western"><surname>Wang</surname><given-names>CH</given-names></name></person-group> (<year>2017</year>) An updated annotated checklist of brachyuran crabs from Taiwan (<tp:taxon-name><tp:taxon-name-part taxon-name-part-type="subphylum">Crustacea</tp:taxon-name-part></tp:taxon-name>: <tp:taxon-name><tp:taxon-name-part taxon-name-part-type="order">Decapoda</tp:taxon-name-part></tp:taxon-name>). Journal of the National Taiwan Museum 70(3&amp;4): 1–208. <ext-link xlink:href="10.6532/JNTM.201712_70(3;4).01" ext-link-type="doi" xlink:type="simple">https://doi.org/10.6532/JNTM.201712_70(3;4).01</ext-link></mixed-citation></ref><ref id="B44"><mixed-citation xmlns:xlink="http://www.w3.org/1999/xlink" xlink:type="simple"><person-group><name name-style="western"><surname>Toyota</surname><given-names>K</given-names></name><name name-style="western"><surname>Seki</surname><given-names>S</given-names></name><name name-style="western"><surname>Komai</surname><given-names>T</given-names></name></person-group> (<year>2019</year>) <source>Fresh and Brackish water Shrimps and Crabs of Japan. Midorishobo Co.</source><publisher-name>, Ltd.</publisher-name>, <publisher-loc>Tokyo</publisher-loc>, <size units="page">339 pp</size>. [In Japanese]</mixed-citation></ref><ref id="B46"><mixed-citation xmlns:xlink="http://www.w3.org/1999/xlink" xlink:type="simple"><person-group><name name-style="western"><surname>Wada</surname><given-names>K</given-names></name></person-group> (<year>2021</year>) <article-title>Catalogue of foreing decapod crustaceans collected by Dr. Keiji Wada donated to the Osaka Museum of Natural History.</article-title><source>Occasional papers from the Osaka Museum of Natural History</source><volume>4</volume>(<issue>4</issue>): <fpage>105</fpage>–<lpage>115</lpage>.</mixed-citation></ref><ref id="B38"><mixed-citation xmlns:xlink="http://www.w3.org/1999/xlink" xlink:type="simple"><person-group><name name-style="western"><surname>Sasaki</surname><given-names>J</given-names></name></person-group> (<year>2023</year>) The species list of <tp:taxon-name><tp:taxon-name-part taxon-name-part-type="order">Decapoda</tp:taxon-name-part></tp:taxon-name>, <tp:taxon-name><tp:taxon-name-part taxon-name-part-type="order">Euphausiacea</tp:taxon-name-part></tp:taxon-name>, and <tp:taxon-name><tp:taxon-name-part taxon-name-part-type="order">Stomatopoda</tp:taxon-name-part></tp:taxon-name>, all of the World, version 07-8.12. Local Independent Administrative Agency, Hokkaido Research Organization, Resources Management and Enhancement Division, Abashiri Fisheries Research Institute, Fisheries Research Department, Hokkaido, Japan. <ext-link xlink:href="10.13140/RG.2.2.34899.96800" ext-link-type="doi" xlink:type="simple">https://doi.org/10.13140/RG.2.2.34899.96800</ext-link></mixed-citation></ref><ref id="B11"><mixed-citation xmlns:xlink="http://www.w3.org/1999/xlink" xlink:type="simple"><person-group><name name-style="western"><surname>Hsu</surname><given-names>JW</given-names></name><name name-style="western"><surname>Shih</surname><given-names>HT</given-names></name></person-group> (<year>2020</year>) Diversity of Taiwanese brackish crabs genus <italic><tp:taxon-name><tp:taxon-name-part taxon-name-part-type="genus">Ptychognathus</tp:taxon-name-part></tp:taxon-name></italic> Stimpson, 1858 (<tp:taxon-name><tp:taxon-name-part taxon-name-part-type="subphylum">Crustacea</tp:taxon-name-part></tp:taxon-name>: <tp:taxon-name><tp:taxon-name-part taxon-name-part-type="infraorder">Brachyura</tp:taxon-name-part></tp:taxon-name>: <tp:taxon-name><tp:taxon-name-part taxon-name-part-type="family">Varunidae</tp:taxon-name-part></tp:taxon-name>) based on DNA barcodes, with descriptions of two new species. Zoological Studies 59: 59. <ext-link xlink:href="10.6620/ZS.2020.59-59" ext-link-type="doi" xlink:type="simple">https://doi.org/10.6620/ZS.2020.59-59</ext-link></mixed-citation></ref><ref id="B15"><mixed-citation xmlns:xlink="http://www.w3.org/1999/xlink" xlink:type="simple"><person-group><name name-style="western"><surname>Hsu</surname><given-names>JW</given-names></name><name name-style="western"><surname>Shih</surname><given-names>HT</given-names></name><name name-style="western"><surname>Li</surname><given-names>JJ</given-names></name></person-group> (<year>2022</year>) Description of a new species of brackish-water crab of the genus <italic><tp:taxon-name><tp:taxon-name-part taxon-name-part-type="genus">Ptychognathus</tp:taxon-name-part></tp:taxon-name></italic> Stimpson, 1858 (<tp:taxon-name><tp:taxon-name-part taxon-name-part-type="subphylum">Crustacea</tp:taxon-name-part></tp:taxon-name>: <tp:taxon-name><tp:taxon-name-part taxon-name-part-type="infraorder">Brachyura</tp:taxon-name-part></tp:taxon-name>: <tp:taxon-name><tp:taxon-name-part taxon-name-part-type="family">Varunidae</tp:taxon-name-part></tp:taxon-name>) from southern Taiwan. Nauplius 30: e2022002. <ext-link xlink:href="10.1590/2358-2936e2022002" ext-link-type="doi" xlink:type="simple">https://doi.org/10.1590/2358-2936e2022002</ext-link></mixed-citation></ref><ref id="B12"><mixed-citation xmlns:xlink="http://www.w3.org/1999/xlink" xlink:type="simple"><person-group><name name-style="western"><surname>Hsu</surname><given-names>JW</given-names></name><name name-style="western"><surname>Shih</surname><given-names>HT</given-names></name></person-group> (<year>2024a</year>) <article-title>A new species of the genus <italic><tp:taxon-name><tp:taxon-name-part taxon-name-part-type="genus">Ptychognathus</tp:taxon-name-part></tp:taxon-name></italic> Stimpson, 1858 (<tp:taxon-name><tp:taxon-name-part taxon-name-part-type="subphylum">Crustacea</tp:taxon-name-part></tp:taxon-name>: <tp:taxon-name><tp:taxon-name-part taxon-name-part-type="infraorder">Brachyura</tp:taxon-name-part></tp:taxon-name>: <tp:taxon-name><tp:taxon-name-part taxon-name-part-type="family">Varunidae</tp:taxon-name-part></tp:taxon-name>) from Vanuatu.</article-title><source>Zootaxa</source><volume>5476</volume>(<issue>1</issue>): <fpage>152</fpage>–<lpage>165</lpage>. <ext-link xlink:href="10.11646/zootaxa.5476.1.15" ext-link-type="doi" xlink:type="simple">https://doi.org/10.11646/zootaxa.5476.1.15</ext-link></mixed-citation></ref><ref id="B28"><mixed-citation xmlns:xlink="http://www.w3.org/1999/xlink" xlink:type="simple"><person-group><name name-style="western"><surname>Ng</surname><given-names>NK</given-names></name></person-group> (<year>2006</year>) <source>The systematics of the crabs of the family <tp:taxon-name><tp:taxon-name-part taxon-name-part-type="family">Varunidae</tp:taxon-name-part></tp:taxon-name> (<tp:taxon-name><tp:taxon-name-part taxon-name-part-type="infraorder">Brachyura</tp:taxon-name-part></tp:taxon-name>, <tp:taxon-name><tp:taxon-name-part taxon-name-part-type="order">Decapoda</tp:taxon-name-part></tp:taxon-name>).</source><publisher-name>PhD Thesis (unpublished)</publisher-name>, <publisher-loc>National University of Singapore, Singapore</publisher-loc>, <size units="page">914 pp</size>.</mixed-citation></ref><ref id="B21"><mixed-citation xmlns:xlink="http://www.w3.org/1999/xlink" xlink:type="simple"><person-group><name name-style="western"><surname>Komai</surname><given-names>T</given-names></name><name name-style="western"><surname>Maenosono</surname><given-names>T</given-names></name><name name-style="western"><surname>Saeki</surname><given-names>T</given-names></name><name name-style="western"><surname>Naruse</surname><given-names>T</given-names></name></person-group> (<year>2021</year>) <article-title>Redescription of the brackish water crab <italic><tp:taxon-name><tp:taxon-name-part taxon-name-part-type="genus">Ptychognathus</tp:taxon-name-part><tp:taxon-name-part taxon-name-part-type="species">glaber</tp:taxon-name-part></tp:taxon-name></italic> Stimpson, 1858 based on the topotypic material from the Ogasawara Islands and new record of <italic><tp:taxon-name><tp:taxon-name-part taxon-name-part-type="genus">P.</tp:taxon-name-part><tp:taxon-name-part taxon-name-part-type="species">lipkei</tp:taxon-name-part></tp:taxon-name></italic> N. K. Ng, 2010 from Japan (<tp:taxon-name><tp:taxon-name-part taxon-name-part-type="order">Decapoda</tp:taxon-name-part></tp:taxon-name>: <tp:taxon-name><tp:taxon-name-part taxon-name-part-type="infraorder">Brachyura</tp:taxon-name-part></tp:taxon-name>: <tp:taxon-name><tp:taxon-name-part taxon-name-part-type="family">Varunidae</tp:taxon-name-part></tp:taxon-name>).</article-title><source>Zootaxa</source><volume>5048</volume>(<issue>1</issue>): <fpage>58</fpage>–<lpage>76</lpage>. <ext-link xlink:href="10.11646/zootaxa.5048.1.3" ext-link-type="doi" xlink:type="simple">https://doi.org/10.11646/zootaxa.5048.1.3</ext-link></mixed-citation></ref><ref id="B7"><mixed-citation xmlns:xlink="http://www.w3.org/1999/xlink" xlink:type="simple"><person-group><name name-style="western"><surname>De Man</surname><given-names>JG</given-names></name></person-group> (<year>1905</year>) <article-title>On species of <tp:taxon-name><tp:taxon-name-part taxon-name-part-type="subphylum">Crustacea</tp:taxon-name-part></tp:taxon-name> of the genera <italic><tp:taxon-name><tp:taxon-name-part taxon-name-part-type="genus">Ptychognathus</tp:taxon-name-part></tp:taxon-name></italic> Stimps. and <italic><tp:taxon-name><tp:taxon-name-part taxon-name-part-type="genus">Palaemon</tp:taxon-name-part></tp:taxon-name></italic> Fabr. from Christmas Island.</article-title><source>Proceedings of the Zoological Society of London</source><volume>1905</volume>: <fpage>537</fpage>–<lpage>550</lpage>.</mixed-citation></ref><ref id="B8"><mixed-citation xmlns:xlink="http://www.w3.org/1999/xlink" xlink:type="simple"><person-group><name name-style="western"><surname>De Mazancourt</surname><given-names>V</given-names></name><name name-style="western"><surname>Mazel</surname><given-names>V</given-names></name><name name-style="western"><surname>Marquet</surname><given-names>G</given-names></name><name name-style="western"><surname>Poupin</surname><given-names>J</given-names></name><name name-style="western"><surname>Keith</surname><given-names>P</given-names></name></person-group> (<year>2024</year>) <article-title>Integrative taxonomy study of brackish water crabs of the genus <italic><tp:taxon-name><tp:taxon-name-part taxon-name-part-type="genus">Ptychognathus</tp:taxon-name-part></tp:taxon-name></italic> Stimpson, 1858 (<tp:taxon-name><tp:taxon-name-part taxon-name-part-type="subphylum">Crustacea</tp:taxon-name-part></tp:taxon-name>: <tp:taxon-name><tp:taxon-name-part taxon-name-part-type="infraorder">Brachyura</tp:taxon-name-part></tp:taxon-name>: <tp:taxon-name><tp:taxon-name-part taxon-name-part-type="family">Varunidae</tp:taxon-name-part></tp:taxon-name>) from Polynesia, with description of two new species.</article-title><source>Zootaxa</source><volume>5476</volume>(<issue>1</issue>): <fpage>267</fpage>–<lpage>297</lpage>. <ext-link xlink:href="10.11646/zootaxa.5476.1.23" ext-link-type="doi" xlink:type="simple">https://doi.org/10.11646/zootaxa.5476.1.23</ext-link></mixed-citation></ref></ref-list></tp:taxon-treatment>
